# Supplementary material for: Assessment of the potential of novel Californian grapevine Trichoderma isolates to reduce colonization of fungal trunk canker pathogens and Xylella fastidiosa
Source: Front Plant Sci. 2025 Sep 9;16:1609693. doi: 10.3389/fpls.2025.1609693 (PMC12454315; doi:10.3389/fpls.2025.1609693)
Supplement: Supplementary Data Sheet 2 — File in the fasta format of the used rpb2 sequences to perform alignments and allow the putative determination of collected Trichoderma strains for species identification purposes. [file DataSheet1.fasta]

>OK000552.1FusariumglobosumstrainKSU11554RNApolymeraseIIsecondlargestsubunit(rpb2)gene_partialcds                       
TTCGCCTCTACTCTTTCACATTTGCGCCGAACCAATACTCCCATTGGACGAGATGGTAAATTGGCCAAGCCTCGACAGCT
TCACAATACTCACTGGGGTTTGGTGTGTCCCGCCGAAACGCCTGAGGGTCAAGCTTGTGGTCTGGTCAAAAACTTGTCTC
TGATGTGTTATGTCAGTGTCGGCTCTCCAGCCGATCCTCTCATTGAATTCATGATCAACAGAGGTATGGAAGTCGTTGAG
GAGTACGAGCCGACAAGATATCCCCACGCTACAAAGATTTTCGTCAACGGTAGCTGGGTTGGTGTTCACGCCGACCCCAA
GCATCTCGTGAATCAGGTTTTGGACACAAGACGAAAGTCGTACGTCCAGTTCGAAGTATCACTTGTTCGTGATATTCGAG
ACCGTGAATTCAAGATCTTCTCAGATGCTGGTCGTGTCATGAGACCTGTCTTCACAGTCCATCAGGAGGATGACTATGAG
AACAACATCACCAAGGGACAACTAGTGTTGACAAAGGAACATGTCAACAGGCTAGCGCAAGAGCAGGCAGAGCCACCTGC
CAACCCCGCTGACAAGTTTGGATGGGATGGCTTGATTCGCGAAGGAGCTGTCGAGTATCTCGACGCCGAGGAAGAAGAGA
CAGCCATGATTTGCATGACGCCAGAGGATCTCGAACTTTACCGTGAGCAAAAGAATGATGAAGCTACACTCACGGAAG
>AF545522.1TrichodermasemiorbisstrainDAOM167636RNApolymeraseIIsubunit(RPB2)gene_partialcds                              
TTCGCTTCGACCCTATCACATTTGCGTCGTACCAACACACCCATCGGAAGAGATGGTAAGCTGGCGAAGCCTCGACAGCT
TCACAACACGCATTGGGGTTTGGTCTGCCCTGCCGAGACACCCGAAGGACAAGCTTGTGGCTTGGTCAAAAACCTGTCTT
TGATGTGCTACGTCAGTGTCGGGTCTCCCTCCGAACCCCTGATTGAGTTCATGATCAACAGAGGCATGGAAGTCGTCGAA
GAGTACGAGCCGCTGCGATATCCTCATGCCACCAAGATTTTTGTGAACGGTGTCTGGGTTGGAGTTCACCAGGACCCTAA
GCATCTGGTGAACCAGGTTCTGGACACTCGTCGCAAATCCTATCTACAATACGAAGTCTCTCTCATCAGAGAGATTCGAG
ACCAGGAATTCAAAATCTTTTCCGACGCAGGCCGTGTTATGCGACCTGTCTTTACTGTTCAGCAAGAAGATGACCCGGAA
ACTGGCATTAACAAGGGCCACTTGGTATTGACCAAGGAACTCGTCAACAGGCTGGCGAAAGAGCAGGCTGAACCTCCAGA
AGACCTGAGCATGAAGATTGGATGGGAGGGATTAATCAGGGCTGGTGCGGTTGAATATCTCGATGCCGAGGAAGAGGAGA
CGTCTATGATTTGCATGACGCCAGAGGATCTCGAACTATATCGTCTTCAGAAAGCTGGTGTTGCTACTGAAGAAGACA
>PQ279248.1TrichodermaasperelloidesstrainYRBN1525RNApolymeraseIIsecondlargestsubunit(RPB2)gene_partialcds               
TTTGCTTCGACACTTTCTCATTTGCGTCGTACCAATACACCCATCGGAAGAGATGGTAAGCTGGCGAAGCCTCGACAGCT
TCACAACACACACTGGGGTTTGGTATGCCCGGCCGAGACCCCTGAAGGACAGGCTTGTGGTTTGGTCAAAAACTTGTCTC
TGATGTGCTACGTCAGTGTCGGATCTCCTTCCGAGCCTTTGATCGAGTTTATGATCAACAGAGGTATGGAGGTCGTTGAG
GAATACGAACCGCTGAGGTATCCCCATGCGACAAAGATCTTTGTGAATGGTGTCTGGGTTGGAATCCACCAAGACCCCAA
GCATCTGGTAAACCAAGTTTTGGACACTCGTCGCAAATCCTATCTGCAATACGAAGTCTCTCTGATCAGAGATATTCGTG
ACCAAGAATTCAAAATCTTCTCTGACGCTGGTCGTGTTATGCGTCCTGTCTTTACTGTACAGCAAGAGGATGACCCGGAA
ACGGGCATCAACAAGGGCCACCTGGTTTTAACCAAGGATCTTGTCAACAGACTGGCTAAAGAGCAGGCTGAGCCTCCGGA
AGACCCAAGCATGAAGCTTGGATGGGAAGGGTTAATTCGGGCTGGCGCGGTGGAATATCTCGATGCCGAGGAAGAAGAAA
CGGCTATGATTTGCATGACACCGGAGGATCTTGAGCTCTACCGTCTTCAGAAGGCTGGCATTTCCACAGATGAAGACA
>OR781600.1TrichodermagamsiiisolateTricho16RNApolymeraseIIsecondlargestsubunit(RPB2)gene_partialcds                     
TTTGCTTCTACACTATCTCATTTGCGTCGTACCAATACACCCATCGGAAGAGATGGTAAGCTGGCGAAGCCCCGACAGCT
TCACAACACACACTGGGGTTTGGTGTGCCCGGCCGAGACCCCTGAAGGACAGGCTTGTGGTCTGGTCAAGAATTTGTCTC
TGATGTGTTACGTCAGTGTTGGATCTCCTTCTGAGCCTCTGATCGAGTTTATGATCAACAGAGGCATGGAAGTCGTTGAG
GAGTATGAGCCACTGAGGTATCCCCATGCCACAAAGATCTTTGTGAATGGTGTCTGGGTTGGAATTCATCAAGACCCAAA
GCATCTGGTAAACCAAGTCTTGGATACTCGTCGCAAGTCCTATCTGCAGTACGAGGTCTCTCTGATCAGAGAAATTCGAG
ACCAAGAATTCAAAATCTTCTCTGATGCCGGTCGTGTTATGCGACCCGTCTTCACTGTACAGCAGGAAGATGACCCGGAA
ACGGGTATCAACAAGGGCCACCTGGTTTTGACTAAGGACCTCGTCAATAGACTGGCCAAAGAGCAGGCTGAGCCTCCAGA
AGACCCAAGCATGAAGCTCGGATGGGAGGGGCTGATCAGGGCTGGTGCGGTGGAATATCTCGACGCCGAGGAGGAAGAAA
CGTCCATGATTTGCATGACACCGGAAGATCTTGAGCTTTATCGTCTTCAAAAGGCCGGCATTGCCACGGATGAAGACA
>PQ308683.1TrichodermahamatumisolateIJ01RNApolymeraseIIsecondlargestsubunit(RPB2)gene_partialcds                        
TTTGCCTCGACACTTTCTCATTTGCGTCGTACCAGCACACCCATTGGAAGAGATGGTAAGCTGGCGAAGCCTCGACAGCT
TCACAACACACATTGGGGTTTGGTGTGCCCAGCCGAGACCCCTGAAGGACAAGCTTGTGGTCTGGTCAAAAACTTGTCTC
TGATGTGCTACGTCAGTGTCGGATCTCCTTCTGAGCCTTTGATCGAGTTTATGATCAATAGGGGTATGGAGGTTGTTGAG
GAGTACGAACCACTGAGGTATCCCCATGCTACAAAGATCTTTGTGAATGGTGTCTGGGTTGGAATCCACCAAGACCCCAA
GCATCTGGTAAACCAAGTCTTGGACACTCGTCGTAAATCCTATCTGCAGTACGAAGTCTCTCTGATCAGAGATATTCGTG
ACCAAGAATTCAAAATCTTCTCTGACGCCGGTCGTGTTATGCGTCCTGTCTTTACTGTACAGCAAGAAGATGACCCGGAA
ACGGGTATCAACAAGGGCCACTTGGTATTGACCAAGGACCTCGTCAACAGGCTTGCTAAAGAGCAGGCTGAGCCTCCAGA
AGACCCAAGCATGAAGCTTGGATGGGAGGGGTTAATTAGGGCTGGTGCGGTGGAATATCTCGACGCCGAGGAAGAAGAAA
CGGCCATGATTTGCATGACACCGGAGGATCTTGAACTTTATCGTCTTCAGAAAGCTGGTATTTCCACGGATGAAGACA
>KU529142.1Trichodermasubviridestrain8658RNApolymerasesubunitII(rpb2)gene_partialcds                                    
TTTGCTTCTACACTTTCCCATTTGCGTCGTACCAATACACCCATCGGAAGAGATGGTAAGCTGGCGAAGCCTCGACAGCT
CCACAACACACACTGGGGTTTGGTGTGCCCGGCTGAGACCCCTGAAGGACAGGCTTGTGGTCTGGTCAAGAATTTGTCTC
TGATGTGCTACGTCAGTGTTGGATCTCCCTCTGAGCCTTTAATCGAGTTTATGATCAACCGAGGTATGGAAGTCGTCGAG
GAGTATGAGCCACTGAGGTATCCCCATGCCACAAAGATCTTTGTGAATGGTGTCTGGGTTGGAATCCATCAAGACCCCAA
GCACCTGGTAAACCAAGTCTTGGATACTCGTCGCAAATCCTATTTGCAGTACGAGGTCTCTTTGATCAGAGAAATTCGAG
ACCAAGAATTCAAAATCTTCTCTGATGCCGGTCGTGTCATGCGTCCCGTCTTCACTGTACAGCAGGAAGATGACCCGGAA
ACGGGTATCAACAAGGGCCATCTGGTTCTGACCAAGGACCTCGTCAATAGGCTGGCCAAAGAGCAGGCTGAGCCTCCAGA
AGACCCAAGCATGAAGCTCGGATGGGAGGGGTTGATTAGGGCTGGTGCGGTGGAATATCTCGACGCCGAGGAAGAAGAAA
CATCCATGATTTGCATGACACCGGAAGATCTTGAGCTTTATCGTCTTCAAAAGGCCGGCATTGCCACGGATGAAGACA
>JN133569.1TrichodermavelutinumstrainDAOM230013RNApolymeraseBsubunitII(RPB2)gene_partialcds                             
TTTGCTTCGACCCTGTCACATTTGCGTCGTACCAACACTCCCATTGGAAGAGATGGTAAGCTGGCGAAGCCTCGACAGCT
TCACAACACGCATTGGGGTTTGGTCTGCCCAGCCGAGACACCTGAAGGACAGGCTTGTGGTCTGGTCAAAAACTTGTCTT
TGATGTGTTACGTCAGTGTCGGCTCTCCCTCCGAACCTCTGATTGAATTCATGATCAACAGAGGTATGGAAGTCGTCGAA
GAGTACGAGCCGCTACGTTATCCTCATGCTACAAAGATTTTTGTGAACGGTGTCTGGGTTGGAGTTCATCAAGACCCTAA
GCACTTGGTGAACCAGGTTCTGGACACTCGTCGCAAGTCCTATCTGCAGTACGAAGTCTCTCTTGTGAGAGAAATTCGTG
ACCAGGAATTCAAAATCTTTTCCGACGCAGGCCGTGTCATGCGACCTGTCTTTACTGTTCAGCAGGAAGATGACCCGGAA
ACAGGCATCAACAAGGGCCACCTGGTATTGACCAAGGAGCTCGTCAATAGATTGGCCAAGGAGCAGGCTGAACCTCCGGA
AGATCCCAGCATGAAGATCGGATGGGAGGGATTAATCAGAGCCGGTGCGGTTGAATATCTCGACGCCGAGGAAGAGGAGA
CGGCCATGATCTGCATGACGCCAGAGGATCTCGAGCTGTATCGTCTTCAGAAGGCCGGTATTTCTACTGATGAAGACA
>KJ665284.1TrichodermakonilangbracultureCBS:100808strainC.P.K.132RNApolymeraseIIsubunit2(rpb2)gene_partialcds           
TTTGCCTCGACCCTCTCGCATTTGCGACGCACCAACACGCCCATCGGCAGAGATGGCAAGCTGGCGAAGCCTCGACAGCT
TCACAACACCCATTGGGGTCTGGTCTGCCCAGCAGAGACACCCGAAGGACAGGCTTGTGGTCTTGTCAAGAATCTGTCTC
TGATGTGCTATGTCAGTGTCGGCTCTCCGTCAGAGCCGTTGATCGAGTTCATGATAAACAGGGGCATGGAGGTGGTCGAG
GAATACGAGCCACTGCGTTATCCTCACGCTACCAAGATCTTTGTCAACGGTGTCTGGGTGGGCATTCACCATGACGCAAA
GACTCTGGTGTCGCAAGTTCTGGAGACTCGTCGTAAGTCGTACCTGCAGTACGAGGTCTCGCTCGTCAGAGAAATTCGAG
ACCAGGAGTTCAAGATCTTCTCGGACGCAGGCCGCGTCATGCGACCCGTCTTTACCGTCCAGCAAGATGACAACGCCGAG
AATGGCGTCGAGAAAGGCCACTTGATCCTGACCAAAGAGCTTGTTAATACACTGGCAAAGGAGCAGGCTGAGCCTCCGGA
AGACCCGAGCATGAAGGTTGGCTGGGAAGGACTCATCAGGGCTGGTGCAGTTGAGTATCTCGACGCTGAAGAGGAGGAAA
CGGCCATGATTTGCATGACGCCCGAGGATCTCGACATCTATCGTGCTCAGAAGGCAGGCATCGACACTGCTGAGGACG
>KJ665324.1TrichodermapatellastrainG.J.S.95-173RNApolymeraseIIsubunit2(rpb2)gene_partialcds                             
TTTGCGTCGACCCTCTCGCATTTGCGCCGCACCAACACCCCCATCGGAAGAGATGGCAAGCTGGCGAAGCCTCGACAGCT
TCACAACACCCACTGGGGTCTGGTCTGCCCGGCCGAGACACCCGAAGGACAGGCCTGTGGCCTTGTCAAGAACCTGTCTC
TGATGTGCTACGTCAGTGTCGGCTCACCGGCAGAGCCGCTGATCGAGTTCATGATCAACAGAGGCATGGAAGTCGTCGAG
GAATACGAGCCGCTGCGTTATCCCCACGCCACCAAGATCTTCGTCAACGGCGTCTGGGTGGGCGTCCACCAAGACCCCAA
GCACCTGGTCCACCAGGTCTTGGAGACGCGCCGCAAGTCCTACCTGCAGTACGAGGTTTCTCTTATCAGAGAAATTCGAG
ACCAGGAGTTCAAGATCTTTTCCGACGCAGGCCGTGTCATGCGACCCGTCTTTACCGTCCAACAAGAGCACGATCCCGAA
AGCAACGTCCCAAAGGGTCACTTGATGCTGACCAAAGACCTGGTTAACAAGCTGGCCCAAGAACAAGCAGAGCCTCCGGA
AGACCCGAGCACGAAGATGGGCTGGGAGGGGCTTATCAAGGAAGGCGCAGTCGAATATCTCGATGCTGAGGAAGAGGAGA
GTGCCATGATTTGCATGACGCCCGAGGATCTGGAGCTCTATCGTCTTCAGAAGGCTGGTATTGCCACCGACGAAGACG
>JN175526.1Trichodermanovae-zelandiaestrainGJS99-113RNApolymeraseBsubunitII(RPB2)gene_partialcds                        
TTTGCCTCGACCCTCTCGCATTTGCGCCGCACCAACACGCCCATCGGAAGGGATGGTAAGCTGGCGAAGCCTCGACAGCT
TCACAACACCCATTGGGGTCTGGTCTGTCCGGCCGAGACACCCGAAGGACAGGCTTGTGGCCTTGTCAAGAACCTGTCTC
TGATGTGTTATGTCAGCGTCGGTTCTCCATCAGAGCCGCTGATTGAGTTCATGATCAATCGAGGGATGGAAGTTGTCGAG
GAATACGAGCCACTGCGGTATCCTCACGCCACCAAGATCTTCGTCAACGGTGTCTGGGTGGGCGTTCACCAAGACCCTAA
GCATCTCGTGGGCCAAGTTCTGGACACGCGTCGTAAGTCGTACCTGCAGTACGAAGTCTCTCTCATCAGAGAAATTCGAG
ACCAGGAATTCAAAATCTTCTCCGACGCAGGCCGTGTCATGCGACCCGTCTTTACCGTCCAGCAAGGTGACGAGGCTGAT
GCTACCGTTGAAAAGGGCCACTTGGTGCTGACCAAAGAGCTTGTCAACAAGTTGGCGAAGGAGCAAGCAGAGCCTCCAGA
AGACCCCAGCATGAAGATTGGTTGGGAGGGTCTCATCAGGGCTGGTGCGGTCGAATACCTCGACGCCGAGGAGGAGGAGA
CGGCTATGATTTGCATGACGCCCGAGGATCTGGAGCTGTATCGTCTTCAGAAGGCAGGTATTGCCACTGATGAGGACG
>KJ842208.1TrichodermaandinensecultureDAOM:220821RNApolymeraseIIsubunitB2(RPB2)gene_partialcds                          
TTTGCCTCGACCCTCTCGCATTTGCGACGCACCAACACGCCCATCGGAAGAGACGGCAAGTTGGCGAAGCCTCGACAGCT
TCACAACACCCATTGGGGTCTGGTCTGCCCGGCCGAGACGCCCGAAGGACAGGCTTGTGGTCTTGTCAAGAACCTGTCTC
TGATGTGTTACGTCAGTGTCGGCTCTCCGTCAGAGCCGTTGATTGAGTTCATGATCAACAGAGGCATGGAAGTCGTCGAG
GAGTACGAGCCGCTGCGTTATCCTCACGCTACCAAGATCTTCGTCAACGGTGTCTGGGTGGGTATCCACCAGGACCCCAA
GCATCTGGTTCAACAGGTCGTCGACACTCGTCGCAAATCCTACCTGCAATACGAGGTCTCTCTTGTCAGAGAAATTCGAG
ACCAGGAGTTCAAGATCTTTTCCGACGCAGGCCGCGTCATGCGACCTGTCTTTACCGTCCAGCAAGAAGACGAAGCTGAG
AATGGCATTCCCAAGGGCCACCTGGTACTGACCAAAGACCTTGTTAATAAGTTGGCCGAAGAGCAGGCCGATCCTCCAGA
AGATCCAAGCATGAAGATTGGATGGGAGGGACTGATCAGGGCTGGCGCCGTTGAATATCTCGACGCCGAGGAGGAGGAGA
CGGCCATGATTTGCATGACTCCCGAGGATCTCGAACTGTATCGTGCGCAGAAGGCAGGTATTGCCACCGAAGAGGACG
>KJ665269.1TrichodermaeuskadiensecultureCBS:130013strainS377voucherWU:33367RNApolymeraseIIsubunit2(rpb2)gene_partialcds 
TTCGCCTCGACCCTCTCGCATTTGCGCCGCACCAACACGCCCATCGGAAGAGACGGCAAGCTGGCGAAGCCTCGACAGCT
TCACAACACCCATTGGGGTCTGGTCTGCCCGGCCGAGACACCCGAAGGACAGGCTTGTGGCCTTGTCAAGAACCTGTCTC
TGATGTGTTACGTCAGTGTCGGCTCTCCCTCAGAGCCGTTGATCGAGTTCATGATCAATAGAGGCATGGAAGTCGTCGAG
GAGTACGAGCCACTGCGTTATCCTCACGCTACCAAGATCTTTGTCAACGGTGTTTGGGTGGGCATCCACCAGGACCCCAA
ACACCTGGTCCAACAGGTCGTCGACACTCGTCGCAAATCCTACCTGCAGTACGAGGTCTCTCTCGTCCGAGAAATTCGAG
ACCAGGAATTCAAGATCTTTTCCGACGCCGGCCGCGTCATGCGACCCGTCTTTACCGTCCAGCAAGATGACGAAGCTGAG
AATGGCATTCCAAAGGGCCACCTTGTACTGACCAAAGACCTCGTTAATAAGTTGGCCCAAGAGCAGGCCGAGCCTCCAGA
AGATCCAAGCATGAAGATTGGATGGGAGGGCCTCATCAGGGCTGGCGCAGTTGAATATCTCGACGCCGAGGAGGAGGAGA
CGGCCATGATTTGCATGACTCCCGAGGATCTCGAGCTGTATCGTGCGCAGAAGGCAGGTCTTGCCACCGAAGAGGATG
>KJ665260.1TrichodermaeffusumcultureDAOM:230007strainC.P.K.254RNApolymeraseIIsubunit2(rpb2)gene_partialcds              
TTTGCCTCGACCCTCTCGCATTTGCGCCGCACCAACACGCCCATTGGAAGAGATGGTAAGCTGGCGAAGCCTCGACAGCT
TCACAACACGCATTGGGGCCTGGTCTGCCCGGCCGAGACCCCCGAAGGACAGGCCTGTGGTCTTGTCAAGAATCTGTCTC
TGATGTGCTATGTCAGTGTCGGCTCTCCGTCAGAGCCGTTGATCGAGTTCATGATTAACAGAGGAATGGAAGTCGTCGAG
GAGTACGAGCCACTGCGTTATCCTCACGCTACCAAGATCTTCGTCAACGGTGTCTGGGTGGGTATCCACCACGACCCCAA
AAATCTGGTTCGACAGGTCGTGGACACTCGTCGTAAATCCTACCTCCAGTACGAAGTCTCCCTCGTCAGAGAAATTCGAG
ACCAGGAGTTCAAGATCTTCTCCGACGCAGGCCGCGTCATGCGACCCGTCTTCACCGTCCAGCAAGAGGAAGAGTCCGAT
ACTGGCATCGAAAAGGGCCACTTGGTACTGACCAAAGACCTGGTTAATCAGTTGGCCAAGGAGCAGGCCGAGCCCCCAGA
AGACCCAAGCATGAAGATTGGCTGGGAAGGACTCATCAGGGCTGGTGCAGTCGAATATCTCGACGCCGAGGAAGAGGAAA
CGGCCATGATTTGCATGACGCCCGAGGATCTCGACCTGTATCGTGCTCAAAAGGCAGGTCTTAATACCGAAGAGGACG
>PQ287390.1TrichodermasaturnisporumvoucherCHE-CNRCB1141RNApolymeraseIIsecondlargestsubunit(RPB2)gene_partialcds         
TTTGCCTCGACCCTCTCGCATCTGCGCCGCACCAACACGCCCATCGGACGAGATGGCAAGCTGGCGAAGCCTCGACAGCT
TCACAACACCCATTGGGGTCTGGTCTGCCCAGCCGAAACCCCTGAAGGACAGGCTTGTGGTTTGGTCAAGAATCTGTCTC
TGATGTGTTACGTCAGTGTCGGCTCTCCATCAGAGCCGTTGATTGAGTTTATGATCAACAGGGGCATGGAAGTTGTCGAG
GAATACGAGCCGCTGCGTTATCCTCACGCTACCAAGATTTTTGTCAACGGTGTCTGGGTGGGCATCCACCAGGATCCCAA
GCATCTGGTTCAACAGGTCGTGGACACTCGTCGTAAATCTTATCTGCAGTACGAGGTCTCTCTCGTCAGAGAAATTCGAG
ACCAAGAGTTCAAGATCTTCTCCGACGCAGGCCGCGTCATGCGACCCGTCTTTACCGTCCAGCAAGATGAAGAATCGGAC
ACTGGCATTCCAAAGGGCCACTTGGTACTGACCAAAGAGCTTGTTAATAAGCTGGCCCAAGAGCAGGCCGACCCTCCAGA
AGACCCAAGCATGAAGATTGGTTGGGAGGGACTCATCAGGGCTGGTGCTGTTGAATATCTCGACGCCGAGGAAGAGGAGA
CGGCCATGATTTGCATGACACCCGAGGATCTCGACCTCTATCGTGCTCAGAAGGCAGGTATTGCCACCGAAGAGGACG
>OP970255.1Trichodermaghanensestrain9T2RNApolymeraseIIsubunit2(rpb2)gene_partialcds                                     
TTTGCCTCGACCCTCTCGCATTTGCGCCGCACCAACACGCCCATCGGAAGAGATGGCAAGCTGGCGAAGCCTCGACAGCT
TCACAACACCCATTGGGGTCTGGTCTGCCCGGCCGAGACGCCCGAGGGACAGGCTTGTGGCCTCGTCAAGAATCTGTCTC
TGATGTGTTACGTCAGTGTCGGCTCTCCGTCAGAGCCGTTGATTGAGTTTATGATCAATAGAGGCATGGAAGTCGTCGAG
GAATACGAGCCACTGCGTTATCCTCACGCTACCAAGATCTTCGTCAACGGTGTCTGGGTGGGTGTTCATCAGGACCCCAA
ACACCTGGTTCAACAGGTCGTGGACACCCGTCGCAAGTCTTACCTGCAGTACGAGGTTTCTCTCGTCAGAGAAATTCGAG
ACCAAGAGTTCAAGATCTTCTCCGACGCAGGCCGCGTCATGCGACCCGTCTTTACCGTCCAGCAAGATGAAGAATCCGAG
AATGGCATTCCAAAGGGCCACTTGGTACTGACCAAAGACCTCGTTAATAAGTTGGCCCAAGAGCAGGCCGAGCCTCCAGA
AGACCCAAGCATGAAGATTGGATGGGAGGGACTCATCAGGGCTGGTGCGGTGGAATATCTCGACGCCGAGGAAGAGGAGA
CGGCCATGATCTGCATGACTCCCGAGGATCTCGAGCTGTATCGTGCTCAGAAGGCAGGCCTCGCCACCGAAGAGGACG
>KR297247.1TrichodermaflagellatumstrainGJS10-164RNApolymeraseIIsubunitB2gene_partialcds                                 
TTTGCCTCGACGCTCTCGCATTTGCGACGCACCAACACGCCCATCGGAAGAGATGGCAAGCTGGCGAAGCCTCGACAGCT
ACACAACACCCATTGGGGTCTGGTCTGCCCAGCAGAGACACCCGAAGGACAGGCTTGTGGTCTTGTCAAGAATCTGTCTC
TGATGTGTTACGTCAGTGTCGGCTCTCCGTCAGAGCCGTTGATTGAGTTTATGATAAACAGGGGCATGGAGGTGGTCGAG
GAATACGAGCCACTACGCTATCCGCACGCTACTAAGATCTTTGTCAACGGTGTCTGGGTGGGCATTCACCATGACGCAAA
AACCCTGGTGTCGCAAGTTCTGGAGACTCGTCGTAAGTCGTACCTGCAGTACGAGGTCTCGCTCGTCAGGGAAATTCGAG
ACCAGGAGTTCAAGATCTTCTCGGACGCAGGCCGCGTCATGCGACCCGTCTTTACCGTCCAGCAAGAGGACAACGCCGAG
AATGGCGTCGAAAAAGGCCACTTGATCCTGACCAAAGAGCTTGTTAATACACTGGCGAAGGAGCAGGCCGAGCCTCCGGA
AGACCCGAGCACTAAGGTTGGCTGGGAAGGACTCATCAGGGCTGGTGCAGTTGAGTATCTCGACGCTGAAGAAGAGGAAA
CGGCCATGATCTGCATGACGCCTGAGGATCTCGACATCTATCGTGCTCAGAAGGCTGGTATTAACACTGATG------
>KP009189.1TrichodermacitrinoviridestrainTRS751RNApolymeraseIIsecondlargestsubunit(rpb2)gene_partialcds                 
TTTGCCTCGACCCTCTCGCATTTGCGCCGCACCAACACGCCCATCGGAAGAGACGGCAAGCTGGCGAAGCCTCGACAGCT
TCACAACACCCATTGGGGCCTGGTCTGCCCGGCCGAGACACCCGAAGGACAGGCTTGTGGTCTTGTCAAGAACCTGTCTC
TGATGTGTTACGTCAGTGTCGGCTCTCCGTCGGAGCCGTTGATTGAGTTCATGATCAACAGAGGCATGGAAGTCGTCGAG
GAATACGAGCCGTTGCGTTACCCTCACGCTACCAAGATCTTCGTCAACGGTGTCTGGGTGGGCGTTCACCAAGACCCCAA
GCATCTGGTTCAACAGGTCTTGGACACTCGTCGTAAATCATACCTGCAGTACGAGGTCTCTCTTGTCCGAGAGATTCGAG
ACCAGGAGTTCAAGATCTTCTCCGACGCCGGCCGCGTCATGCGACCCGTCTTCACCGTCCAGCAAGATGACGAATCCGAC
AATGGCATTCCAAAGGGCCACTTGGTACTGACCAAAGAACTGGTTAATAAGTTGGCTCAAGAGCAGGCCGAGCCTCCAGA
AGACCCAAGCATGAAGATTGGTTGGGAGGGGCTCATCAGGGCTGGTGCAGTCGAATATCTCGACGCCGAGGAAGAGGAGA
CGGCCATGATTTGCATGACGCCCGAGGATCTCGAACTGTATCGTGCTCAGAAGGCGGGCCTCCAGATGGAAGAGGACG
>OR604504.1TrichodermacapillareRNApolymeraseIIsecondlargestsubunitgene_partialcds                                       
TTTGCCTCGACCCTCTCGCATTTGCGCCGCACCAACACGCCCATCGGAAGAGATGGTAAGCTGGCGAAGCCTCGACAGCT
TCACAACACCCATTGGGGCCTGGTCTGCCCGGCCGAGACGCCCGAAGGACAGGCTTGTGGCCTTGTCAAGAACCTGTCTC
TGATGTGTTATGTCAGCGTCGGCTCTCCGTCGGAGCCGTTGATTGAGTTCATGATCAATAGGGGCATGGAAGTCGTCGAG
GAATACGAGCCACTGCGTTATCCTCACGCCACCAAGATCTTCGTCAACGGTGTCTGGGTGGGTGTTCACCAGGACCCCAA
ACATCTGGTTCAACAGGTCGTGGACACTCGTCGCAAGTCCTACCTGCAGTACGAGGTCTCTCTCGTCCGAGAAATTAGAG
ACCAGGAGTTCAAAATCTTCTCCGACGCAGGCCGCGTCATGCGACCCGTCTTTACCGTCCAGCAAGATGAAGAAGCCGAT
AATGGCATCCCAAAGGGCCACTTGGTACTGACCAAAGATCTTGTTAATAAGTTGGCCCAAGAGCAGGCCGAGCCTCCAGA
AGACCCAAGCATGAAGATTGGCTGGGAGGGACTTATCAGGGCCGGTGCGGTTGAATATCTCGACGCCGAGGAAGAGGAGA
CGGCCATGATTTGCATGACGCCCGAGGATCTCGAGCTGTATCGTGCTCAAAAGGCAGGTATCGCCACCGAAGAGGACG
>JN175547.1TrichodermagracilestrainGJS10-263RNApolymeraseBsubunitII(RPB2)gene_partialcds                                
TTCGCCTCGACCCTCTCGCATTTGCGCCGCACCAACACGCCCATCGGAAGAGACGGCAAGCTGGCGAAGCCTCGACAGCT
TCACAACACCCATTGGGGTCTCGTCTGCCCGGCCGAGACGCCCGAAGGACAGGCCTGTGGTCTTGTCAAGAACCTTTCTC
TGATGTGTTATGTCAGTGTCGGCTCTCCGTCAGAGCCGTTGATCGAGTTCATGATCAATAGGGGCATGGAAGTGGTTGAG
GAATACGAGCCGCTGCGTTATCCTCACGCTACCAAGATCTTCGTCAACGGCGTCTGGGTGGGCATTCACCAGGACCCCAA
ACACCTGGTCCAGCAGGTCGTGGACACTCGTCGTAAATCCTACCTGCAGTACGAGGTCTCTCTCGTCAGAGAAATTCGAG
ACCAAGAGTTCAAGATCTTCTCCGACGCAGGCCGTGTCATGCGACCCGTCTTTACTGTCCAGCAAGATGAAGAGTCGGAC
ACTGGCATTCCAAAGGGCCACTTGGTACTGACCAAAGATCTCGTTAATAAGTTGGCCCAAGAGCAGGCCGAGCCGCCAGA
AGACCCAAGCATGAAGATTGGATGGGAGGGGCTCATCAGGGCTGGTGCAGTTGAATATCTCGACGCTGAGGAAGAGGAGA
CGGCCATGATTTGCATGACGCCCGAGGATCTCGAGCTGTATCGTGCGCAGAAGGCAGGCATTGCTACCGAAGAGGACG
>JN175546.1TrichodermasolanistrainGJS08-81RNApolymeraseBsubunitII(RPB2)gene_partialcds                                  
TTTGCCTCGACCCTCTCGCATTTGCGCCGCACCAACACGCCCATCGGAAGAGATGGTAAGCTGGCGAAGCCTCGGCAGCT
TCACAACACCCATTGGGGTCTGGTCTGCCCGGCCGAGACCCCCGAAGGACAGGCTTGTGGCCTTGTCAAGAACCTGTCTC
TGATGTGTTATGTCAGTGTCGGCTCTCCGTCAGAGCCGTTGATTGAGTTTATGATCAACAGGGGCATGGAAGTCGTCGAG
GAATACGAGCCACTACGTTATCCTCACGCCACCAAGATCTTCGTCAACGGTGTCTGGGTGGGTATTCACCAGGACCCCAA
ACATCTGGTTCAGCAGGTCTTGGACACTCGTCGTAAATCCTACCTCCAGTACGAGGTCTCTCTCGTCAGAGAAATTCGAG
ACCAGGAGTTCAAAATCTTCTCCGACGCAGGCCGCGTCATGCGACCCGTCTTTACCGTCCAGCAAGAGGAGGAATCCGAA
AATGGCGTCGAAAAGGGCCACTTGGTACTGACCAAAGACCTTGTTAATAAGTTGGCGAAAGAGCAGGCCGAGCCTCCAGA
AGACCCAAGCATGAAGATCGGCTGGGAAGGACTCATCAGGGCTGGTGCAGTTGAATATCTCGACGCCGAAGAAGAGGAGA
CGGCCATGATTTGCATGACGCCTGAGGATCTTGAGCTGTATCGTGCTCAGAAGGCAGGTCTTGCCACCGAGGAGGACG
>HM182986.1TrichodermaaethiopicumstrainC.P.K.1837RNApolymeraseBsubunitII(Rpb2)gene_partialcds                           
TTCGCCTCGACCCTCTCGCATTTGCGCCGCACCAACACGCCCATCGGAAGAGACGGCAAGCTGGCGAAGCCTCGACAGCT
GCACAACACCCATTGGGGTCTGGTCTGCCCGGCCGAGACGCCCGAAGGACAGGCCTGTGGTCTTGTCAAGAACCTGTCTC
TGATGTGTTATGTCAGTGTCGGCTCTCCGTCAGAGCCGTTGATCGAGTTTATGATCAATAGGGGCATGGAAGTGGTCGAG
GAATACGAGCCGCTGCGTTATCCTCACGCTACCAAGATCTTCGTCAACGGTGTCTGGGTGGGCATTCACCAGGACCCTAA
ACATCTGGTGCAGCAGGTCGTGGACACTCGTCGTAAGTCGTACTTGCAGTACGAGGTCTCTCTGGTCAGAGAAATTCGAG
ACCAGGAGTTCAAGATCTTTTCCGACGCAGGCCGCGTCATGCGACCCGTCTTTACCGTCCAGCAAGATGACGAGTCGGAC
ACTGGCATTCCCAAGGGCCACTTGGTCCTGACCAAAGACCTCGTTAATAAGTTGGCCCAGGAGCAGGCCGAGCCTCCAGA
AGACCCAAGCATGAAGATTGGATGGGAGGGACTCATCAGGGCTGGTGCAGTTGAATATCTCGACGCCGAGGAAGAGGAGA
CGGCCATGATCTGCATGACCCCCGAGGATCTCGAGCTGTATCGTGCGCAAAAGGCAGGTATTGCCACCGAAGAGGACG
>ON934399.1TrichodermaorientaleisolateE589RNApolymeraseIIsecondlargestsubunit(RPB2)gene_partialcds                      
TTCGCCTCGACCCTCTCGCATTTGCGCCGCACCAACACGCCCATCGGAAGAGACGGCAAGCTGGCGAAGCCTCGACAGCT
GCACAACACCCATTGGGGTCTGGTCTGCCCGGCCGAGACGCCCGAAGGACAGGCCTGTGGTCTTGTCAAGAATCTGTCTC
TGATGTGTTATGTCAGTGTCGGCTCTCCCTCAGAGCCGTTGATCGAGTTCATGATCAATAGGGGCATGGAAGTGGTCGAG
GAATACGAGCCGCTGCGTTATCCTCACGCTACCAAGATCTTCGTCAACGGTGTCTGGGTCGGCATTCACCAGGACCCTAA
ACATCTGGTGCAGCAGGTCGTGGACACTCGTCGTAAGTCGTACCTGCAGTACGAGGTCTCTCTGGTCAGAGAAATTCGAG
ACCAGGAGTTCAAGATCTTCTCCGACGCAGGCCGCGTCATGCGACCCGTCTTTACCGTCCAGCAAGATGACGAGTCGGAC
ACTGGCATTCCCAAGGGCCACTTGGTCCTGACCAAAGACCTCGTTAATAAGTTGGCCCAGGAGCAGGCCGAGCCTCCAGA
AGACCCAAGCATGAAGATTGGATGGGAGGGACTCATCAGGGCCGGTGCAGTTGAATATCTCGACGCTGAGGAAGAGGAGA
CGGCCATGATTTGCATGACCCCCGAGGATCTCGAGCTGTATCGTGCGCAAAAGGCAGGTATTGCCACCGAAGAGGACG
>HM182963.1TrichodermaparareeseistrainCBS125925RNApolymeraseBsubunitII(Rpb2)gene_partialsequence                        
TTTGCCTCGACCCTCTCGCATTTGCGGCGTACCAACACGCCTATCGGAAGAGATGGCAAGCTGGCGAAGCCTCGACAGCT
TCACAACACCCACTGGGGTCTCGTCTGCCCGGCCGAGACACCCGAAGGACAGGCCTGTGGTCTTGTCAAGAACCTGTCTC
TGATGTGTTATGTCAGTGTCGGCTCTCCGTCAGAGCCGTTGATTGAGTTTATGATCAATAGGGGCATGGAAGTGGTCGAG
GAATACGAGCCACTGCGTTATCCTCATGCTACCAAGATCTTCGTCAACGGTGTCTGGGTGGGCATTCACCAGGACCCCAA
GCATCTCGTCCAGCAGGTCGTGGACACTCGTCGTAAATCCTACCTGCAGTACGAGGTCTCTCTCGTCAGAGAAATTCGAG
ACCAAGAGTTCAAGATCTTCTCGGATGCTGGCCGTGTCATGCGACCCGTTTTTACCGTCCAGCAAGATGAAGAGTCGGAC
ACTGGCATTCCAAAGGGCCACTTGGTACTGACCAAAGACCTCGTTAATAAGTTGGCCCAAGAGCAGGCCGAGCCGCCAGA
AGACCCAAGCATGAAGATTGGATGGGAGGGGCTCATCAGGGCTGGTGCAGTTGAGTATCTCGATGCCGAGGAAGAGGAGA
CGGCCATGATTTGCATGACTCCCGAGGATCTCGAGCTGTATCGTGCCCAGAAGGCAGGCATTGCCACCGAAGAGGACG
>FJ860603.1TrichodermatremelloidesstrainCBS121140RNApolymerasesubunitII(rpb2)gene_partialsequence                       
TTCGCCTCGACCCTGTCGCATCTGCGCCGCACCAACACGCCCATCGGAAGAGACGGCAAGCTGGCGAAGCCTCGGCAGCT
TCACAACACGCATTGGGGCTTGGTCTGCCCAGCCGAGACGCCCGAGGGGCAAGCCTGCGGCCTGGTCAAAAACCTGTCCC
TGATGTGCTACGTCAGCGTCGGCTCTCCCTCGGAGCCCCTGATCGAGTTCATGATCAACAGAGGCATGGAGGTGGTGGAG
GAGTACGAGCCGCAGCGGTATCCCCACGCCACCAAGATCTTTGTCAACGGCGTCTGGGTTGGCGTTCACCAAGACCCCAA
GCACCTGGTGAACCAGGTCCTCGACACTCGCCGCAAGTCCTATCTGCAGTACGAAGTCTCGCTCATCAGAGACATCCGAG
ACCAGGAATTCAAAATCTTCTCCGACGCCGGCCGCGTCATGCGGCCCGTCTTCACCGTCCAGCAGGAAGACGACCCGGAA
ACGGGCATCGACAAGGGCCACCTGGTGCTGACCAAGGAGCTCGTCAACAGGCTGGCGAAGGAGCAGGCCGAACCCCCGGA
AGACCCGAGCACGAAGATCGGCTGGGAGGGCTTGATCAGGGCCGGCGCGGTGGAGTATCTCGACGCCGAGGAAGAGGAGA
CGGCCATGATTTGCATGACGCCCGAGGACCTGGAGCTGTACCGCCTTCAGAAGGCGGGCATCGCCACCGAGGAGGACG
>FJ860585.1TrichodermasambucistrainWU29467RNApolymerasesubunitII(rpb2)gene_partialsequence                              
TTTGCCTCGACCCTATCACATCTGCGCCGCACCAACACACCGATCGGAAGGGATGGCAAGCTAGCAAAGCCTCGACAGCT
TCACAACACGCATTGGGGCTTGGTCTGCCCAGCCGAGACACCCGAGGGGCAAGCCTGCGGCCTGGTCAAAAACCTGTCTT
TGATGTGCTACGTCAGTGTCGGCTCTCCATCCGAGCCCTTGATCGAGTTCATGATCAACAGAGGCATGGAGGTCGTCGAG
GAGTACGAGCCGCTGCGGTATCCCCATGCCACCAAGATCTTCGTGAATGGCGTCTGGGTCGGCGTTCACCAAGACCCTAA
GCACCTGGTGAACCAGGTCCTCGACACTCGCCGCAAGTCCTATCTGCAGTACGAAGTCTCGCTCATCAGGGACATCCGAG
ACCAGGAATTCAAGATCTTCTCCGACGCTGGCCGTGTTATGCGGCCCGTCTTCACCGTCCAGCAGGAAGACGACCCGGAA
ACGGGCATCGACAAGGGCCACCTGGTACTGACCAAGGAACTCGTCAACAGGCTGGCGAAAGAGCAGGCCGAACCCCCAGA
AGACCCGAGCATGAAGATTGGGTGGGAGGGCTTGATCAGGGCCGGCGCGGTGGAGTATCTCGACGCCGAGGAAGAGGAGA
CGGCTATGATTTGCATGACGCCCGAGGATCTGGAGCTGTACCGCCTTCAGAAAGCGGGCATCGCCACCATGGAGGACA
>FJ860595.1TrichodermasubalpinumstrainCBS119128RNApolymerasesubunitII(rpb2)gene_partialsequence                         
TTTGCCTCGACGTTGTCCCATCTGCGTCGTACCAACACGCCCATCGGAAGGGATGGCAAGCTGGCGAAGCCTCGACAGCT
CCACAACACGCACTGGGGCTTGGTCTGTCCGGCCGAGACTCCCGAAGGGCAGGCCTGCGGTTTGGTCAAGAACTTGTCCC
TGATGTGTTACGTCAGCGTCGGGTCTCCCTCCGAGCCCCTGATCGAGTTCATGATCAACCGGGGCATGGAGGTGGTCGAG
GAGTACGAGCCGCTGCGGTATCCTCACGCCACGAAGATCTTTGTCAACGGTGTCTGGGTCGGCATCCACCAGGATCCCAA
GCACCTGGTGAACCAGGTGCTGGACACGCGTCGCAAGTCTTATCTGCAGTACGAGGTCTCCCTGATCAGGGACATCCGCG
ACCAGGAATTCAAGATCTTCTCCGACGCAGGTCGCGTCATGCGGCCCGTCTTCACCGTCCAGCAGGAGAACGACCCGGAG
ACGGGCCTCGACAAGGGACAGTTGGTCCTCACCAAGGATCTCGTCAACAGGCTTGCCAAGGAGCAGGCAGAGCCGCCAGA
AGACCCCAGCACGAAGATTGGGTGGGAGGGCCTTATCAGGGCCGGTGCGGTCGAGTATCTCGATGCCGAGGAAGAAGAGA
CGTCCATGATCTGCATGACGCCGGAGGACCTCGAGTTCTACCGTCTCCAGAAAGCTGGCATAGCCCAGGAGGAAGATA
>JN175528.1TrichodermasinensestrainDAOM230004RNApolymeraseBsubunitII(RPB2)gene_partialcds                               
TTTGCCTCGACGCTCTCGCATTTGCGACGCACCAACACGCCCATCGGAAGAGATGGCAAGCTGGCGAAGCCTCGACAGCT
TCACAATACCCATTGGGGTCTGGTTTGCCCAGCAGAGACGCCCGAAGGACAGGCTTGTGGCCTTGTCAAGAATCTGTCTC
TGATGTGCTACGTGAGTGTCGGCTCTCCGTCAGAGCCGTTGATTGAGTTCATGATCAACAGGGGCATGGAGGTGGTCGAG
GAATACGAGCCACTGCGTTATCCTCACGCCACAAAGATCTTTGTCAACGGTGTCTGGGTGGGCATCCACCATGACGCAAA
AACTCTGGTGTCGCAAGTTCTGGAGACTCGTCGTAAGTCGTACCTGCAGTACGAGGTCTCGCTCGTCAGAGAAATTCGAG
ACCAGGAATTCAAGATCTTCTCGGACGCAGGCCGCGTCATGCGACCCGTCTTCACCGTCCAGCAAGATGACAATGCCGAG
AATGGCGTCGAAAAGGGCCACTTGATCTTGACGAAAGAGCTTGTTAATACACTGGCGAAGGAGCAGGTCGAGCCTCCGGA
AGACCCGAGCATGAAGCTCGGCTGGGAAGGACTCATCAGGGCTGGTGCAGTTGAGTATCTCGACGCTGAAGAAGAGGAAA
CGGCCATGATTTGCATGACGCCCGAGGATCTCGACATCTATCGTGCTCAGAAGGCAGGTATCAACACGGATGAGGACG
>KF730007.1Trichodermarufobrunneumisolate8155RNApolymeraseIIsecondlargestsubunit(RPB2)gene_partialcds                   
TTTGCTTCGACCCTATCACATTTGCGTCGTACCAACACTCCCATCGGAAGAGATGGTAAGCTGGCGAAGCCTCGACAGCT
TCACAACACGCATTGGGGTTTGGTCTGCCCGGCCGAGACACCCGAAGGACAGGCCTGTGGCCTGGTCAAGAACTTGTCTT
TGATGTGTTACGTCAGTGTGGGTTCTCCCTCGGAGCCTCTGATTGAGTTCATGATCAACAGAGGTATGGAAGTCGTCGAA
GAGTACGAGCCGCTGCGGTATCCTCATGCTACCAAGATTTTTGTGAACGGTGTCTGGGTCGGAGTTCACCAAGACCCTAA
GCACTTGGTGAACCAGGTTCTGGACACTCGTCGCAAGTCCTATCTGCAGTACGAAGTCTCTCTCGTGAGAGAAATCCGAG
ACCAGGAATTCAAAATCTTTTCCGACGCAGGCCGTGTCATGCGACCCGTCTTTACCGTTCAGCAGGAAGATGACCCGGAA
ACGGGCATCAACAAGGGCCACCTGGTATTGACCAAGGAGCTCGTCAATAGATTGGCCAAGGAGCAGGCTGAGCCTCCGGA
AGACCCCAGCATGAAGATTGGATGGGAGGGGTTAATTAGGGCTGGTGCGGTTGAATATCTCGACGCCGAGGAAGAGGAGA
CGTCCATGATCTGCATGACGCCAGAGGATCTCGAGCTGTATCGTCTTCAAAAGGCCGGTATTAACACCGAGGAAGACA
>AF545549.1TrichodermaharzianumstrainCBS226.95RNApolymeraseIIsubunit(RPB2)gene_partialcds                               
TTTGCTTCGACCCTATCACATTTGCGTCGTACCAATACTCCTATCGGAAGAGATGGTAAGCTCGCAAAGCCTCGACAGCT
TCACAACACGCACTGGGGTTTGGTCTGCCCGGCCGAGACACCCGAGGGACAGGCTTGTGGTCTGGTCAAGAACTTGTCTT
TGATGTGTTACGTCAGTGTCGGTTCTCCCTCCGAACCTCTGATTGAGTTCATGATCAACAGAGGTATGGAAGTCGTGGAA
GAGTACGAGCCGCTGCGGTATCCTCATGCTACAAAGATTTTTGTGAACGGTGTCTGGGTTGGAGTCCACCAAGACCCTAA
GCACTTGGTGAACCAGGTCCTGGACACTCGTCGCAAGTCCTATCTGCAATACGAAGTCTCTCTCGTGAGAGAAATTCGAG
ACCAGGAATTCAAAATCTTTCCGACCGCAGGCCGTGTAATGCGGCCAGTCTTTACCGTTCAGCAGGAAGATGACCCGGAA
ACGGGCATCAACAAGGGCCACCTGGTATTGACCAAGGAGCTCGTCAATAGATTGGCCAAGGAGCAGGCTGAACCTCCGGA
AGACCCCAGCATGAAGATTGGATGGGAGGGATTGATTAGGGCTGGTGCGGTTGAATATCTCGACGCCGAGGAAGAGGAGA
CGTCCATGATCTGCATGACGCCAGAGGATCTCGAGCTGTATCGTCTTCAGAAGGCTGGTATTAACACTGAGGAAGACA
>PQ559192.1TrichodermaafroharzianumstrainT22RNApolymeraseIIsecondlargestsubunit(RPB2)gene_partialcds                    
TTTGCTTCGACCTTGTCACATTTGCGTCGAACCAACACTCCTATCGGGAGAGATGGTAAGCTAGCGAAGCCTCGACAGCT
TCACAACACGCATTGGGGCTTGGTCTGCCCAGCCGAGACACCCGAAGGACAGGCCTGTGGTCTGGTCAAGAACTTGTCTT
TGATGTGTTACGTCAGTGTCGGTTCTCCCTCCGAGCCTCTGATTGAGTTCATGATCAACAGAGGTATGGAAGTCGTCGAA
GAGTACGAGCCGCTGCGGTATCCTCATGCTACAAAGATTTTTGTGAACGGTGTCTGGGTTGGAGTTCACCAAGACCCTAA
GCACTTGGTGAACCAGGTTCTGGATACTCGTCGCAAGTCCTATCTGCAATACGAAGTCTCTCTCGTGAGAGAAATTCGAG
ACCAGGAATTCAAAATCTTTTCCGATGCAGGTCGTGTCATGCGACCAGTCTTTACCGTTCAGCAGGAAGATGATCCGGAA
ACGGGCATCAACAAGGGCCACCTGGTATTGACCAAGGAGCTCGTCAATAGATTGGCCAAGGAGCAGGCTGAGCCTCCGGA
AGACCCCAGCATGAAGATTGGATGGGAGGGATTGATCAGGGCTGGTGCGGTTGAATATCTCGACGCCGAGGAAGAGGAGA
CGGCCATGATCTGCATGACACCAGAGGATCTCGAGCTGTATCGTCTTCAGAAGGCCGGTATCAACACTGAGGAAGACA
>OP714168.1TrichodermasimmonsiiisolateEEK_C4RNApolymeraseIIsecondlargestsubunit(rpb2)gene_partialcds                    
TTTGCTTCGACCCTTTCACATTTGCGTCGTACCAACACTCCTATCGGAAGAGATGGTAAGCTGGCAAAGCCCCGACAGCT
TCACAACACGCATTGGGGTTTGGTCTGCCCAGCCGAGACACCCGAAGGACAGGCCTGTGGTCTGGTCAAGAACTTGTCTT
TGATGTGTTACGTCAGTGTCGGTTCTCCCTCCGAGCCTCTGATTGAGTTCATGATCAACAGAGGTATGGAAGTCGTCGAA
GAGTACGAGCCGCTGCGGTATCCTCACGCTACAAAGATTTTTGTGAACGGTGTCTGGGTTGGAGTTCACCAAGACCCTAA
GCACTTGGTGAACCAGGTCCTGGATACTCGTCGCAAGTCCTATCTGCAATACGAAGTCTCTCTCGTGAGAGAAATTCGAG
ACCAGGAATTCAAAATCTTTTCCGACGCAGGTCGTGTCATGCGACCAGTCTTTACCGTTCAGCAGGAAGATGACCCGGAA
ACGGGCATCAACAAGGGCCACCTGGTATTGACCAAGGAACTCGTCAATAGATTGGCCAAGGAGCAGGCTGAGCCTCCGGA
AGACCCCAGCATGAAGATTGGATGGGAGGGATTGATCAGGGCTGGTGCGGTTGAATATCTCGACGCCGAGGAAGAGGAGA
CGTCCATGATCTGCATGACGCCAGAGGATCTCGAGCTGTATCGTCTTCAGAAGGCCGGTATTAACACTGAGGAAGACA
>PQ559205.1TrichodermaguizhouensestrainSS01RNApolymeraseIIsecondlargestsubunit(RPB2)gene_partialcds                     
TTTGCTTCGACCTTGTCACATTTGCGTCGTACCAACACCCCCATCGGAAGAGATGGTAAGCTGGCAAAGCCTCGACAGCT
TCACAACACGCATTGGGGTTTGGTCTGCCCAGCCGAGACACCCGAAGGACAGGCTTGTGGTCTGGTCAAGAACTTGTCTT
TGATGTGTTACGTCAGTGTCGGTTCTCCCTCTGAGCCTCTGATTGAGTTCATGATCAACAGAGGTATGGAAGTCGTCGAA
GAGTACGAGCCGCTGCGGTATCCTCATGCTACAAAGATTTTCGTGAACGGTGTCTGGGTTGGAGTTCACCAAGACCCTAA
GCACTTGGTGAACCAGGTCCTGGATACTCGTCGCAAGTCCTATCTGCAATACGAAGTCTCTCTCGTGAGAGAAATTCGAG
ACCAGGAATTCAAAATCTTTTCCGACGCAGGCCGTGTCATGCGACCAGTCTTTACCGTTCAGCAGGAAGATGACCCGGAA
ACGGGCATCAACAAGGGCCACCTGGTATTGACCAAGGAGCTCGTCAATAGATTGGCCAAGGAGCAGGCTGAGCCTCCGGA
AGACCCCAGCATGAAGATTGGATGGGAGGGATTGATTAGGGCTGGTGCAGTTGAATATCTCGACGCCGAGGAAGAGGAGA
CGTCCATGATCTGCATGACGCCAGAGGATCTCGAGCTGTATCGTCTTCAGAAGGCCGGTATTAACACTGAGGAAGACA
>KJ665290.1TrichodermalixiicultureCBS:110080strainG.J.S.97-96RNApolymeraseIIsubunit2(rpb2)gene_partialcds               
TTTGCCTCAACCTTGTCGCATTTGCGTCGTACCAACACTCCCATCGGAAGAGATGGTAAGCTGGCAAAGCCTCGACAGCT
TCACAACACGCATTGGGGTTTGGTCTGCCCAGCTGAGACGCCCGAAGGACAGGCTTGTGGTCTGGTCAAGAACTTGTCTT
TGATGTGTTACGTCAGTGTCGGTTCTCCTTCCGAACCTCTGATTGAGTTCATGATCAACAGAGGTATGGAAGTCGTCGAA
GAGTATGAGCCGCTGCGGTATCCTCATGCTACAAAGATTTTTGTGAACGGTGTCTGGGTTGGAGTTCACCAAGACCCTAA
GCACTTGGTGAACCAGGTTCTGGACACTCGTCGCAAGTCCTATCTGCAGTACGAAGTCTCTCTCGTGAGAGAAATTCGAG
ACCAGGAATTCAAAATCTTTTCCGACGCAGGTCGTGTCATGCGACCAGTCTTTACCGTTCAGCAGGAAGATGACCCGGAA
ACGGGCATCAACAAGGGCCACCTGGTATTGACCAAGGAGCTCGTCAATAGATTGGCTAAGGAGCAGGCTGAGCCTCCGGA
AGACCCCAGCATGAAGATTGGATGGGAGGGGTTGATTAGGGCTGGTGCAGTTGAATATCTCGACGCTGAGGAAGAGGAGA
CGTCCATGATCTGCATGACGCCAGAGGATCTCGAGCTGTATCGTCTTCAGAAGGCCGGTATTAACACTGAGGAAGACA
>MH158996.1TrichodermazeloharzianumstrainYMF1.00268RNApolymeraseIIsubunit(rpb2)gene_partialcds                          
TTTGCTTCGACGCTGTCACATTTGCGTCGTACCAACACTCCTATCGGAAGAGATGGTAAGCTGGCAAAGCCTCGACAACT
TCACAACACGCATTGGGGTTTGGTCTGCCCAGCCGAGACACCCGAAGGACAGGCCTGTGGTCTGGTCAAGAACTTGTCTT
TGATGTGTTACGTCAGTGTCGGTTCTCCCTCCGAACCTCTGATTGAGTTCATGATCAACAGAGGTATGGAAGTCGTCGAA
GAGTACGAGCCGCTGCGGTATCCTCATGCTACAAAGATTTTTGTGAACGGTGTCTGGGTTGGAGTTCACCAAGACCCTAA
GCACTTGGTGAACCAGGTTCTAGATACTCGTCGCAAGTCCTATCTGCAATACGAAGTCTCTCTCGTGAGAGAAATTCGAG
ACCAGGAATTCAAAATCTTTTCCGACGCAGGTCGTGTCATGCGACCAGTCTTTACCGTTCAGCAGGAAGATGACCCGGAA
ACGGGCATCAACAAGGGCCACCTGGTATTGACCAAGGAGCTCGTCAATAGATTGGCCAAGGAGCAGGCTGAACCTCCGGA
AGACCCCAGCATGAAGATTGGATGGGAGGGATTGATTAGGGCTGGTGCGGTTGAATATCTCGACGCCGAGGAAGAGGAGA
CGTCCATGATCTGCATGACGCCAGAGGATCTCGAGCTGTATCGTCTTCAGAAGGCTGGTATTAACACTGAGGAAGACA
>OR667334.1TrichodermabrevecultureSZMC:20853RNApolymeraseIIsubunit(RPB2)gene_partialcds                                 
TTTGCTTCGACCCTGTCACATTTGCGTCGTACCAACACTCCCATCGGAAGAGATGGTAAGCTGGCAAAGCCTCGACAGCT
TCACAACACGCATTGGGGTTTGGTCTGCCCAGCCGAGACACCCGAAGGACAGGCCTGTGGTCTGGTCAAGAACCTGTCTC
TGATGTGTTACGTCAGTGTCGGTTCTCCCTCCGAGCCTCTGATTGAGTTCATGATCAACAGAGGTATGGAAGTCGTCGAA
GAGTATGAGCCTCTGCGGTATCCTCATGCTACAAAGATTTTTGTGAACGGTGTCTGGGTTGGAGTTCACCAAGACCCTAA
GCACTTGGTGAACCAGGTTCTAGATACTCGTCGCAAGTCCTATCTGCAATACGAAGTCTCTCTCGTGAGAGAAATTCGAG
ACCAGGAATTCAAAATCTTTTCCGACGCAGGCCGTGTCATGCGACCAGTCTTTACCGTTCAGCAGGAAGATGACCCGGAA
ACGGGCATCAACAAGGGTCACCTGGTATTGACCAAGGAGCTCGTCAATAGATTGGCCAAGGAGCAGGCTGAGCCTCCGGA
AGATCCCAGCATGAAGATCGGATGGGAGGGATTAATCAGGGCTGGTGCGGTTGAATATCTCGACGCCGAGGAAGAGGAGA
CGTCCATGATCTGCATGACGCCAGAGGATCTCGAGTTGTATCGTCTTCAGAAGGCCGGTATTAACACTGAGGAAGACA
>KJ665334.1TrichodermapyramidalecultureCBS:135574strainS73RNApolymeraseIIsubunit2(rpb2)gene_partialcds                  
TTTGCTTCGACCCTGTCGCATTTGCGTCGTACCAACACTCCCATCGGAAGAGATGGTAAGCTGGCAAAGCCTCGACAGCT
TCACAACACGCATTGGGGTTTGGTCTGCCCAGCCGAGACACCCGAAGGACAGGCCTGTGGTCTGGTCAAGAACTTGTCTT
TGATGTGTTACGTCAGTGTCGGTTCTCCCTCTGAGCCTCTGATTGAGTTCATGATCAACAGAGGTATGGAAGTCGTCGAA
GAGTACGAGCCGCTGCGGTATCCTCATGCTACAAAGATTTTTGTGAACGGTGTCTGGGTTGGAGTTCATCAAGACCCTAA
GCACTTGGTGAACCAGGTTCTGGACACTCGTCGCAAGTCCTATCTGCAATACGAAGTCTCTCTCGTGAGAGAAATTCGAG
ACCAGGAATTCAAAATCTTTTCCGACGCAGGCCGTGTCATGCGACCTGTCTTTACCGTTCAGCAGGAAGATGACCCGGAA
ACGGGCATCAACAAGGGCCACCTGGTATTGACCAAGGAGCTCGTCAATAGATTGGCCAAGGAGCAGGCTGAGCCTCCGGA
AGACCCCAGCATGAAGATTGGATGGGAGGGATTGATCAGGGCTGGTGCGGTTGAATATCTCGACGCCGAGGAAGAGGAGA
CGTCCATGATCTGCATGACGCCAGAGGATCTCGAGCTGTATCGTCTTCAGAAGGCCGGTATTAACACCGAGGAAGACA
>PP500719.1Trichodermarifaiiisolate77JCRRNApolymeraseIIbetasubunit(RPB2)gene_partialcds                                 
TTTGCTTCGACGCTGTCACATTTGCGTCGTACCAACACTCCTATCGGAAGAGATGGTAAGCTGGCAAAGCCTCGACAGCT
TCACAACACGCATTGGGGTTTGGTCTGCCCAGCCGAGACACCCGAAGGACAGGCCTGTGGTCTGGTCAAGAACTTGTCTT
TGATGTGTTACGTCAGTGTCGGTTCTCCCTCTGAACCTCTGATTGAGTTCATGATCAACAGAGGTATGGAAGTCGTCGAA
GAGTACGAGCCGCTGCGGTATCCTCATGCTACAAAGATTTTTGTGAACGGTGTCTGGGTTGGAGTTCACCAAGACCCTAA
GCACTTGGTGAACCAGGTTCTGGACACTCGTCGCAAGTCCTATCTGCAGTACGAAGTCTCTCTCGTGAGAGAAATTCGAG
ACCAGGAATTCAAAATCTTTTCCGACGCAGGCCGTGTCATGCGACCAGTCTTTACCGTTCAGCAGGAAGATGACCCGGAA
ACGGGCATCAACAAGGGCCACCTGGTATTGACCAAGGAGCTCGTCAATAGATTGGCCAAGGAGCAAGCTGAACCTCCGGA
AGACCCCAGCATGAAGATCGGATGGGAGGGACTGATTAGGGCTGGTGCGGTTGAATATCTCGACGCCGAGGAAGAGGAGA
CGTCCATGATCTGCATGACGCCTGAGGATCTCGAGCTGTATCGCCTTCAGAAGGCCGGTATTAACACTGAGGAAGACA
>FJ442725.1TrichodermainhamatumstrainCBS273.78RNApolymeraseIIsubunit(RPB2)gene_partialcds                               
TTTGCTTCGACCCTATCACATTTGCGTCGTACCAACACTCCTATCGGAAGAGATGGTAAGCTGGCAAAGCCTCGACAGCT
TCACAACACGCATTGGGGTTTGGTCTGCCCAGCCGAGACACCCGAAGGACAGGCCTGTGGTCTGGTCAAGAACTTGTCTT
TAATGTGTTACGTCAGTGTCGGTTCTCCCTCCGAACCTCTGATTGAGTTCATGATCAACAGAGGTATGGAAGTCGTTGAA
GAGTACGAGCCGCTGCGGTATCCTCATGCTACAAAGATTTTTGTGAACGGTGTCTGGGTTGGAGTTCACCAAGACCCTAA
GCACTTGGTGAACCAGGTCCTGGACACTCGTCGCAAGTCCTATCTGCAGTACGAAGTCTCTCTCGTGAGAGAAATTCGAG
ACCAGGAATTCAAAATCTTTTCCGACGCAGGTCGTGTCATGCGACCAGTCTTTACCGTTCAGCAGGAAGATGATCCGGAA
ACGGGCATCAACAAGGGCCACCTGGTATTGACCAAGGAGCTCGTCAATAGATTGGCCAAGGAGCAGGCTGAGCCTCCGGA
AGACCCCAGCATGAAGATTGGATGGGAGGGATTGATTAGGGCTGGTGCAGTTGAATATCTCGACGCCGAAGAAGAGGAGA
CGTCCATGATCTGCATGACGCCAGAGGATCTCGAGCTGTATCGTCTTCAGAAGGCCGGTATTAACACCGAGGAAGACA
>KF134789.1TrichodermacompactumstrainCBS121218RNApolymeraseIIsubunit2(rpb2)gene_partialcds                              
TTTGCTTCGACCCTATCACATTTGCGTCGTACCAACACTCCTATTGGAAGAGATGGTAAGCTGGCGAAGCCTCGACAGCT
TCACAACACGCATTGGGGTTTGGTCTGCCCAGCCGAGACACCCGAAGGACAGGCCTGTGGCCTGGTCAAGAACTTGTCTT
TGATGTGTTACGTCAGTGTCGGTTCTCCCTCCGAGCCTCTGATTGAGTTCATGATCAACAGAGGTATGGAAGTGGTCGAA
GAGTACGAGCCGCTGCGGTATCCTCATGCTACCAAGATTTTTGTGAACGGTGTCTGGGTTGGAGTTCACCAAGACCCTAA
GCACTTGGTGAACCAGGTTCTGGACACGCGTCGCAAGTCCTATCTCCAGTACGAAGTCTCTCTCGTGAGAGAAATCCGAG
ACCAGGAATTCAAAATCTTTTCCGACGCAGGCCGTGTCATGCGACCAGTCTTTACCGTTCAGCAGGAAGATGACCCGGAA
ACGGGCATCAACAAGGGCCACCTGGTATTGACCAAGGAGCTCGTCAATAGATTGGCCAAGGAGCAGGCTGAGCCTCCGGA
AGACCCCGGCATGAAGATCGGATGGGAGGGATTGATTAGGGCTGGTGCGGTTGAATATCTCGACGCCGAGGAAGAGGAGA
CGTCCATGATCTGCATGACGCCAGAGGATCTCGAGCTGTATCGTCTTCAAAAGGCCGGTATTAACACCGAGGAAGACA
>PQ559194.1TrichodermavirensstrainT59RNApolymeraseIIsecondlargestsubunit(RPB2)gene_partialcds                           
TTTGCTTCGACCCTATCACATTTGCGTCGTACCAACACCCCCATTGGAAGAGATGGTAAGCTGGCGAAGCCTCGACAGCT
TCACAACACGCATTGGGGTTTGGTGTGTCCAGCCGAGACACCCGAAGGACAAGCTTGTGGTCTGGTCAAAAACTTGTCTC
TGATGTGCTACGTCAGTGTCGGTTCTCCCTCCGAACCACTGATTGAGTTCATGATCAACAGAGGTATGGAAGTCGTCGAA
GAGTACGAGCCGCTGCGATATCCTCATGCTACCAAGATTTTCGTGAACGGTGTCTGGGTTGGAGTTCACCAAGACCCTAA
GCATCTGGTGAACCAGGTTCTAGACACTCGTCGCAAATCCTATCTGCAGTACGAAGTCTCTCTCGTGAGAGAGATTCGAG
ACCAGGAATTCAAAATCTTTTCCGATGCAGGCCGTGTCATGCGACCTGTATTTACCGTTCAGCAGGAGGATGACCCTGAA
ACAGGCATCAACAAGGGCCACCTGGTATTAACTAAGGAGCTCGTCAACAGATTGGCTAAGGAGCAAGCTGAACCTCCGGA
AGACCCGAGCATGAAGATTGGATGGGAGGGACTAATCAGGGCTGGTGCGGTTGAATATCTCGACGCCGAAGAAGAGGAGA
CGTCGATGATTTGCATGACACCAGAGGATCTCGAGCTGTATCGTCTTCAGAAAGCCGGTATCTCTACCGATGAAGACA
>ON934398.1TrichodermalongibrachiatumisolateE475RNApolymeraseIIsecondlargestsubunit(RPB2)gene_partialcds                
TTCGCCTCGACCCTCTCGCATTTGCGCCGCACCAACACGCCCATCGGAAGAGACGGCAAGCTGGCGAAGCCTCGACAGCT
GCACAACACCCATTGGGGTCTGGTCTGCCCGGCCGAGACGCCCGAAGGACAGGCCTGTGGTCTTGTCAAGAACCTGTCTC
TGATGTGTTATGTCAGTGTCGGCTCTCCCTCAGAGCCGTTGATCGAGTTTATGATCAATAGGGGCATGGAAGTGGTCGAG
GAATACGAGCCGCTGCGTTATCCTCACGCTACCAAGATCTTTGTCAACGGTGTCTGGGTGGGCATTCACCAAGATCCCAA
ACATCTGGTGCAGCAGGTCGTGGACACTCGTCGTAAGTCGTACCTGCAGTACGAGGTCTCTCTGGTCAGAGAAATTCGAG
ACCAGGAGTTCAAGATCTTCTCCGACGCAGGCCGCGTCATGCGACCCGTCTTTACCGTCCAGCAAGATGACGAGTCGGAC
ACTGGCATTCCCAAGGGCCACTTGGTCCTGACCAAAGACCTCGTTAATAAATTGGCCCAGGAGCAGGCCGAGCCTCCAGA
AGACCCAAGCATGAAGATTGGTTGGGAGGGACTCATCAGGGCTGGTGCAGTTGAATATCTCGACGCCGAGGAAGAGGAGA
CGGCCATGATTTGCATGACTCCCGAGGATCTCGAGCTGTATCGTGCGCAAAAGGCAGGTATTGCCACCGAAGAGGACG
>HM182969.1TrichodermareeseistrainCBS383.78RNApolymeraseBsubunitII(Rpb2)gene_partialsequence                            
TTTGCCTCGACCCTCTCGCATTTGCGGCGTACCAACACGCCCATCGGAAGAGATGGCAAGCTGGCGAAGCCTCGACAGCT
TCACAACACCCATTGGGGTCTCGTCTGCCCGGCCGAGACACCCGAAGGACAGGCCTGTGGCCTTGTCAAGAACCTGTCTC
TGATGTGTTATGTCAGTGTCGGCTCTCCGTCAGAGCCCTTGATTGAGTTTATGATCAATAGGGGCATGGAAGTGGTCGAG
GAATACGAGCCACTGCGTTATCCTCACGCGACCAAGATCTTCGTCAACGGTGTCTGGGTGGGCATTCACCAGGACCCTAA
GCATCTCGTCCAGCAGGTCGTGGACACTCGTCGTAAATCCTACCTGCAGTACGAGGTCTCCCTCGTCAGAGAAATTCGAG
ACCAAGAGTTCAAGATCTTCTCGGATGCTGGCCGTGTCATGCGACCCGTTTTTACCGTCCAGCAAGATGAAGAGTCGGAC
ACTGGCATTCCAAAGGGCCACTTGGTACTGACCAAAGACCTCGTTAATAAGTTGGCCCAAGAGCAGGCCGAGCCGCCAGA
AGACCCAAGCATGAAGATTGGATGGGAGGGGCTCATCAGGGCTGGTGCGGTTGAGTATCTCGACGCCGAGGAAGAGGAGA
CGGCCATGATTTGCATGACTCCCGAGGATCTCGAGCTGTATCGTGCCCAGAAGGCAGGCATTGCCACCGAAGAGGACG
>EU248617.1TrichodermaasperellumstrainTR3RNApolymeraseIIsubunit(RPB2)gene_partialcds                                    
TTTGCTTCGACACTTTCTCATTTGCGTCGTACCAATACACCCATCGGAAGAGATGGTAAGCTGGCGAAGCCTCGACAGCT
TCACAACACACACTGGGGTTTGGTATGCCCGGCCGAGACCCCTGAGGGACAGGCTTGTGGTTTGGTCAAAAACTTGTCTC
TGATGTGCTACGTCAGTGTCGGATCTCCTTCCGAGCCTTTGATCGAGTTTATGATCAACAGAGGTATGGAGGTCGTTGAG
GAGTACGAACCGCTGAGGTATCCCCATGCGACAAAGATTTTTGTGAATGGTGTCTGGGTTGGAATCCACCAAGACCCCAA
GCATCTGGTAAACCAAGTTTTGGACACTCGTCGTAAATCCTATCTGCAATACGAAGTCTCTCTGATCAGAGATATTCGTG
ACCAAGAATTCAAAATCTTCTCTGACGCCGGTCGTGTTATGCGTCCTGTCTTTACTGTACAGCAAGAGGATGACCCGGAA
ACGGGCATCAACAAGGGCCACCTGGTTTTAACCAAGGATCTTGTCAATAGACTGGCCAAAGAGCAGGCTGAGCCTCCGGA
AGACCCAAGCATGAAGCTTGGATGGGAAGGGTTAATTCGGGCTGGTGCGGTGGAATATCTCGATGCTGAGGAAGAAGAAA
CGGCTATGATTTGCATGACACCGGAGGATCTTGAGCTTTACCGTCTTCAGAAGGCTGGCATTGCCACAGATGAAGACA
>PQ559191.1TrichodermaatroviridestrainT11RNApolymeraseIIsecondlargestsubunit(RPB2)gene_partialcds                       
TTTGCTTCTACACTTTCCCATTTGCGCCGTACCAATACACCCATCGGAAGAGATGGTAAGCTGGCGAAGCCTCGACAGCT
CCACAACACACACTGGGGTTTGGTGTGCCCGGCTGAGACCCCTGAAGGTCAAGCTTGTGGTCTGGTCAAGAATTTGTCTC
TCATGTGCTACGTCAGTGTTGGATCTCCTTCTGAGCCTTTGATCGAGTTTATGATCAACAGAGGTATGGAAGTCGTTGAG
GAGTATGAGCCACTGAGGTATCCCCATGCTACAAAGATCTTTGTGAATGGTGTCTGGGTTGGAATCCACCAAGACCCCAA
GCATCTGGTAAACCAAGTTTTGGATACTCGTCGCAAATCCTATCTGCAGTACGAGGTCTCTCTGATCAGAGAAATTCGAG
ACCAAGAATTCAAAATCTTCTCTGACGCCGGCCGTGTCATGCGTCCCGTCTTCACTGTACAGCAGGAAGATGACCCGGAA
ACGGGTATCAACAAGGGCCACCTGGTTTTGACCAAGGACCTTGTCAATAGACTGGCCAAAGAGCAGGCTGAGCCTCCAGA
AGACCCAAGCATGAAGCTCGGATGGGAAGGGCTGATTAGAGCTGGTGCGGTGGAATATCTCGACGCCGAGGAAGAAGAAA
CGTCCATGATTTGCATGACACCGGAGGATCTGGAGCTCTATCGTCTTCAAAAGGCCGGCATTGCCACGGATGAAGACA
>PQ287391.1TrichodermakoningiopsisvoucherCHE-CNRCB1231RNApolymeraseIIsecondlargestsubunit(RPB2)gene_partialcds          
TTTGCTTCTACACTATCTCATTTGCGTCGTACCAATACGCCCATTGGAAGAGATGGTAAGCTGGCGAAGCCTCGACAGCT
CCACAACACACACTGGGGCTTGGTGTGCCCGGCTGAGACCCCTGAAGGACAGGCTTGTGGTCTGGTCAAGAACTTGTCTC
TGATGTGCTACGTCAGTGTTGGATCTCCTTCTGAGCCTTTGATCGAGTTTATGATCAACAGAGGCATGGAAGTCGTTGAG
GAGTACGAGCCACTGAGATATCCCCATGCTACAAAGATCTTTGTGAACGGTGTCTGGGTTGGAGTCCACCAAGATCCCAA
GCATCTGGTAAACCAAGTTTTGGATACTCGTCGCAAATCCTATCTGCAGTACGAAGTCTCTCTGATTAGAGAAATTCGAG
ACCAAGAGTTCAAAATCTTCTCTGATGCCGGACGTGTTATGCGTCCTGTCTTCACTGTACAGCAGGAAGATGACCCGGAA
ACGGGCATCAACAAGGGCCACCTTGTTTTGACCAAAGACCTCGTCAATAGATTGGCTAAAGAGCAGGCTGAGCCTCCTGA
AGACCCAAGCCAGAAGCTTGGATGGGAAGGATTGATCAGGGCTGGTGCGGTGGAATATCTCGACGCCGAGGAAGAAGAAA
CGTCTATGATTTGCATGACACCGGAAGATCTTGAGCTTTATCGTCTTCAGAAGGCGGGTATTGCCACGGACGAAGACA
>PP943112.1TrichodermabrevicompactumvoucherCHE-CNRCB1139RNApolymerasesubunitIIsecondlargestsubunit(rpb2)gene_partialcds 
TTTGCTTCGACCCTGTCACATTTGCGTCGTACCAACACACCCATCGGAAGAGATGGTAAATTGGCGAAGCCTCGACAGCT
TCACAACACGCATTGGGGTCTGGTCTGCCCAGCTGAGACTCCTGAAGGACAAGCTTGTGGCTTGGTCAAAAACCTGTCCT
TGATGTGCTACGTCAGTGTCGGATCTCCTTCCGAACCCCTGATCGAGTTCATGATCAACAGAGGCATGGAGGTTGTCGAA
GAGTACGAGCCGCTGCGGTATCCCCATGCTACAAAGATCTTTGTAAACGGTGTCTGGGTGGGAGTTCACCAAGATCCCAA
GCACCTGGTGAACCAGGTTCTGGACACTCGTCGCAAGTCCTATCTGCAGTACGAAGTCTCTCTGATTAGGGACATTCGTG
ATCAGGAGTTCAAAATCTTCTCCGATGCAGGTCGTGTTATGCGTCCCGTCTTCACTGTTCAGCAAGAAGACGACCCGGAA
ACTGGCATTAATAAGGGCCATTTGGTTTTGACAAAGGAGCTGGTCAACAGGCTGGCAAAGGAGCAGGCTGAGCCTCCGGA
GGACCCGAGCATGAAGATTGGATGGGAGGGGTTAATTAGGGCTGGCGCGGTTGAATATCTCGATGCCGAGGAAGAAGAGA
CGGCCATGATTTGCATGACCCCTGAGGATCTCGAGCTTTATCGTCTTCAGAAAGCTGGCATTAACACAGAAGAAGATA
>JQ685885.1TrichodermasaturnisporopsisstrainS19RNApolymerasesubunitIIsecondlargestsubunit(RPB2)gene_partialcds          
TTTGCCTCGACCCTCTCGCATTTGCGCCGCACCAACACGCCCATCGGAAGAGATGGTAAGCTGGCGAAGCCTCGCCAGCT
TCACAACACCCATTGGGGTCTGGTCTGTCCGGCCGAGACACCCGAAGGACAGGCTTGTGGCCTTGTCAAGAACCTGTCTC
TGATGTGTTATGTCAGTGTCGGTTCTCCATCAGAGCCGCTGATTGAGTTCATGATCAATCGAGGCATGGAAGTTGTCGAG
GAATACGAGCCACTGCGTTATCCTCACGCCACCAAGATCTTCGTCAACGGTGTCTGGGTGGGCGTTCACCAAGACCCTAA
GCATCTCGTGGGCCAAGTCCTAGACACGCGTCGTAAGTCGTACCTGCAGTACGAAGTCTCTCTCATCAGAGAAATTCGAG
ACCAGGAATTCAAAATCTTCTCCGACGCAGGCCGTGTCATGCGACCCGTCTTTACCGTCCAGCAAGGTGACGAGGCTGAT
GCTACCGTTGAAAAGGGCCACTTGGTGCTGACCAAGGAGCTTGTCAACAAGTTGGCGAAGGAGCAGGCAGAGCCTCCAGA
AGACCCCAGCATGAAGATTGGTTGGGAGGGACTCATCAGGGCTGGTGCGGTCGAATACCTCGACGCCGAGGAGGAGGAGA
CGGCTATGATTTGCATGACGCCCGAGGATCTGGAGCTGTATCGTCTTCAGAAGGCAGGTATTGCCACTGATGAGGACG
>DL1-3                                                                                                                  
TTTGCTTCGACCTTGTCACATTTGCGTCGTACCAACACCCCTATTGGAAGAGATGGTAAGCTGGCAAAGCCTCGACAGCT
TCACAACACGCATTGGGGTTTGGTCTGCCCAGCCGAGACACCCGAAGGACAGGCTTGTGGTCTGGTCAAGAACTTGTCTT
TGATGTGTTACGTCAGTGTCGGTTCTCCCTCTGAGCCTCTGATTGAGTTCATGATCAACAGAGGTATGGAAGTCGTTGAA
GAGTATGAGCCGCTGCGGTATCCCCATGCTACAAAGATTTTTGTGAACGGTGTCTGGGTTGGAGTTCACCAAGACCCTAA
GCACTTGGTGAACCAGGTTCTGGACACTCGTCGCAAGTCCTATCTGCAATACGAAGTCTCTCTCGTGAGAGAAATTCGAG
ACCAGGAATTCAAAATCTTTTCCGACGCAGGCCGTGTCATGCGACCTGTCTTTACCGTTCAGCAGGAAGATGATCCGGAA
ACGGGCATCAACAAGGGCCACCTGGTATTGACCAAGGAACTCGTCAATAGATTAGCCAAGGAGCAGGCTGAGCCTCCGGA
AGACCCCAGCATGAAGATTGGATGGGAGGGATTGATTCGGGCTGGTGCGGTTGAATACCTCGATGCCGAGGAAGAGGAGA
CGTCCATGATCTGCATGACGCCAGAAGATCTCGAGCTGTATCGTCTTCAGAAGGCCGGTATTAACACCGAGGAAGACA
>KC1-1                                                                                                                  
TTTGCTTCGACCCTATCACATTTGCGTCGTACCAATACTCCTATCGGAAGAGATGGTAAGCTCGCAAAGCCTCGACAGCT
TCACAACACGCACTGGGGTTTGGTCTGCCCGGCCGAGACACCCGAGGGACAGGCTTGTGGTCTGGTCAAGAACTTGTCTT
TGATGTGTTACGTCAGTGTCGGTTCTCCCTCCGAACCTCTGATTGAGTTCATGATCAACAGAGGTATGGAAGTCGTGGAA
GAGTACGAGCCGCTGCGGTATCCTCATGCTACAAAGATTTTTGTGAACGGTGTCTGGGTTGGAGTCCACCAAGACCCTAA
GCACTTGGTGAACCAGGTCCTGGACACTCGTCGCAAGTCCTATCTGCAATACGAAGTCTCTCTCGTGAGAGAAATTCGAG
ACCAGGAATTCAAAATCTTTTCCGACGCAGGCCGTGTAATGCGGCCAGTCTTTACCGTTCAGCAGGAAGATGATCCGGAA
ACGGGCATCAACAAGGGCCACCTGGTATTGACCAAGGAGCTCGTCAATAGATTGGCCAAGGAGCAGGCTGAACCTCCGGA
AGACCCCAGCATGAAGATTGGATGGGAGGGATTGATTAGGGCTGGTGCGGTTGAATATCTCGACGCCGAGGAAGAGGAGA
CGTCCATGATCTGCATGACGCCAGAGGATCTCGAGCTGTATCGTCTTCAGAAGGCTGGTATTAACACTGAGGAAGACA
>PAR3                                                                                                                   
TTTGCTTCGACCCTATCACATTTGCGTCGTACCAATACTCCTATCGGAAGAGATGGTAAGCTCGCAAAGCCTCGACAGCT
TCACAACACGCACTGGGGTTTGGTCTGCCCGGCCGAGACACCCGAGGGACAGGCTTGTGGTCTGGTCAAGAACTTGTCTT
TGATGTGTTACGTCAGTGTCGGTTCTCCCTCCGAACCTCTGATTGAGTTCATGATCAACAGAGGTATGGAAGTCGTGGAA
GAGTACGAGCCGCTGCGGTATCCTCATGCTACAAAGATTTTTGTGAACGGTGTCTGGGTTGGAGTCCACCAAGACCCTAA
GCACTTGGTGAACCAGGTCCTGGACACTCGTCGCAAGTCCTATCTGCAATACGAAGTCTCTCTCGTGAGAGAAATTCGAG
ACCAGGAATTCAAAATCTTTTCCGACGCAGGCCGTGTAATGCGGCCAGTCTTTACCGTTCAGCAGGAAGATGATCCGGAA
ACGGGCATCAACAAGGGCCACCTGGTATTGACCAAGGAGCTCGTCAATAGATTGGCCAAGGAGCAGGCTGAACCTCCGGA
AGACCCCAGCATGAAGATTGGATGGGAGGGATTGATTAGGGCTGGTGCGGTTGAATATCTCGACGCCGAGGAAGAGGAGA
CGTCCATGATCTGCATGACGCCAGAGGATCTCGAGCTGTATCGTCTTCAGAAGGCTGGTATTAACACTGAGGAAGACA
>PAR10                                                                                                                  
TTTGCTTCGACCCTATCACATTTGCGTCGTACCAATACTCCTATCGGAAGAGATGGTAAGCTGGCGAAGCCTCGACAGCT
TCACAACACGCACTGGGGTTTGGTCTGCCCAGCCGAGACACCTGAAGGCCAGGCTTGTGGTCTGGTGAAGAACTTGTCTT
TGATGTGTTACGTCAGTGTCGGTTCTCCCTCTGAGCCTCTGATTGAGTTCATGATCAACAGAGGTATGGAAGTCGTCGAA
GAGTACGAGCCGCTGCGGTATCCTCATGCGACGAAGATTTTTGTGAACGGTGTCTGGGTTGGAGTTCACCAAGACCCTAA
GCACTTGGTGAACCAGGTCCTGGATACTCGTCGCAAGTCCTATCTGCAATACGAAGTCTCTCTCGTGAGAGAAATTCGAG
ACCAGGAATTCAAAATCTTTTCCGACGCAGGCCGTGTCATGCGACCTGTCTTTACCGTTCAACAGGAAGATGACCCAGAA
ACGGGCATCAACAAGGGCCATCTGGTATTGACCAAGGAACTCGTCAATAGATTGGCCAAGGAGCAGGCTGAGCCTCCGGA
AGACCCCAGCATGAAGATTGGATGGGAGGGATTGATCAGGGCTGGTGCAGTTGAATATCTCGACGCCGAGGAAGAGGAGA
CGTCCATGATCTGCATGACGCCAGAGGATCTCGAGCTGTATCGTCTTCAGAAGGCTGGTATTAACACCGAAGAAGACA
>SLO1-1                                                                                                                 
TTTGCCTCGACCCTCTCGCATTTGCGCCGCACCAACACGCCCATCGGAAGAGATGGTAAGCTGGCGAAGCCTCGACAGCT
TCACAACACCCATTGGGGCCTGGTCTGCCCGGCCGAGACGCCCGAAGGACAGGCTTGTGGCCTTGTCAAGAACCTGTCTC
TGATGTGTTATGTCAGCGTCGGCTCTCCGTCGGAGCCGTTGATTGAGTTCATGATCAATAGGGGCATGGAAGTCGTCGAG
GAATACGAGCCACTGCGTTATCCTCACGCCACCAAGATCTTCGTCAACGGTGTCTGGGTGGGTGTTCACCAGGACCCCAA
ACATCTGGTTCAACAGGTCGTGGACACTCGTCGCAAGTCCTACCTGCAGTACGAGGTCTCTCTCGTCCGAGAAATTAGAG
ACCAAGAGTTCAAAATCTTCTCCGACGCAGGCCGCGTCATGCGACCCGTCTTTACCGTCCAGCAAGATGAAGAAGCCGAT
AATGGCATCCCAAAGGGCCACTTGGTACTGACCAAAGACCTTGTTAATAAGTTGGCCCAAGAGCAGGCCGAGCCTCCAGA
AGACCCAAGCATGAAGATTGGCTGGGAGGGACTCATCAGGGCCGGTGCGGTTGAATATCTCGACGCCGAGGAAGAGGAGA
CGGCCATGATTTGCATGACGCCCGAGGATCTCGAGCTGTATCGTGCTCAAAAGGCAGGTATCGCCACCGAAGAGGACG
>RSI                                                                                                                    
TTTGCCTCGACCCTCTCGCATTTGCGCCGCACCAACACGCCCATCGGAAGAGATGGTAAGCTGGCGAAGCCTCGCCAGCT
TCACAACACCCATTGGGGTCTGGTCTGTCCGGCCGAGACACCCGAAGGACAGGCTTGTGGCCTTGTCAAGAACCTGTCTC
TGATGTGTTATGTCAGTGTCGGTTCTCCATCAGAGCCGCTGATTGAGTTCATGATCAATCGAGGCATGGAAGTTGTCGAG
GAATACGAGCCACTGCGTTATCCTCACGCCACCAAGATCTTCGTCAACGGTGTCTGGGTGGGCGTTCACCAAGACCCTAA
GCATCTCGTGGGCCAAGTCCTAGACACGCGTCGTAAGTCGTACCTGCAGTACGAAGTCTCTCTCATCAGAGAAATTCGAG
ACCAGGAATTCAAAATTTTCTCCGACGCAGGCCGTGTCATGCGACCCGTCTTTACCGTCCAGCAAGGTGACGAGGCTGAT
GCTACCGTTGAAAAGGGCCACTTGGTGCTGACCAAAGAGCTTGTCAACAAGTTGGCGAAGGAGCAGGCAGAGCCTCCAGA
AGACCCCAGCATGAAGATTGGTTGGGAGGGACTCATCAGGGCTGGTGCGGTCGAATACCTCGACGCCGAGGAGGAGGAGA
CGGCTATGATTTGCATGACGCCCGAGGATCTGGAGCTTTATCGTCTTCAGAAGGCAGGTATTGCCACTGACGAGGACG
>TLI                                                                                                                    
TTTGCTTCGACACTTTCTCATTTGCGTCGTACCAATACACCCATCGGAAGAGATGGTAAGCTGGCGAAGCCTCGACAGCT
TCACAACACACACTGGGGTTTGGTATGCCCAGCCGAGACCCCTGAAGGACAGGCTTGTGGTTTGGTCAAAAACTTGTCTC
TGATGTGCTACGTCAGTGTCGGATCTCCTTCCGAGCCCTTGATCGAGTTTATGATCAACAGAGGTATGGAGGTCGTTGAG
GAGTACGAACCGCTGAGGTATCCCCATGCGACAAAGATTTTTGTGAATGGTGTCTGGGTTGGAATCCACCAAGACCCCAA
GCATCTGGTAAACCAAGTTTTGGACACTCGTCGTAAATCCTATCTGCAGTACGAAGTCTCTCTGATCAGAGATATTCGTG
ACCAAGAATTCAAAATCTTCTCTGACGCCGGTCGTGTTATGCGTCCTGTCTTTACTGTACAGCAAGAGGATGACCCGGAA
ACGGGCATCAACAAGGGCCACCTGGTTTTAACCAAGGATCTTGTCAATAGACTGGCCAAAGAGCAGGCTGAGCCTCCGGA
AGATCCAAGCATGAAGCTTGGATGGGAAGGGTTAATTCGGGCTGGTGCGGTGGAATATCTCGATGCTGAGGAAGAAGAAA
CGGCTATGATTTGCATGACACCGGAGGATCTTGAGCTTTACCGTCTTCAGAAGGCTGGCATTGCCACAGATGAAGACA
>KC2-2                                                                                                                  
TTTGCCTCGACCCTCTCGCATTTGCGCCGCACCAACACGCCCATCGGAAGAGATGGTAAGCTGGCGAAGCCTCGACAGCT
TCACAACACCCATTGGGGCCTGGTCTGCCCGGCCGAGACGCCCGAAGGACAGGCTTGTGGCCTTGTCAAGAACCTGTCTC
TGATGTGTTATGTCAGCGTCGGCTCTCCGTCGGAGCCGTTGATTGAGTTCATGATCAATAGGGGCATGGAAGTCGTCGAG
GAATACGAGCCACTGCGTTATCCTCACGCCACCAAGATCTTCGTCAACGGTGTCTGGGTGGGTGTTCACCAGGACCCCAA
ACATCTGGTTCAACAGGTCGTGGACACTCGTCGCAAGTCCTACCTGCAGTACGAGGTCTCTCTCGTCCGAGAAATTAGAG
ACCAAGAGTTCAAAATCTTCTCCGACGCAGGCCGCGTCATGCGACCCGTCTTTACCGTCCAGCAAGATGAAGAAGCCGAT
AATGGCATCCCAAAGGGCCACTTGGTACTGACCAAAGACCTTGTTAATAAGTTGGCCCAAGAGCAGGCCGAGCCTCCAGA
AGACCCAAGCATGAAGATTGGCTGGGAGGGACTCATCAGGGCCGGTGCGGTTGAATATCTCGACGCCGAGGAAGAGGAGA
CGGCCATGATTTGCATGACGCCCGAGGATCTCGAGCTGTATCGTGCTCAAAAGGCAGGTATCGCCACCGAAGAGGACG
