# Supplementary material for: Assessment of the potential of novel Californian grapevine Trichoderma isolates to reduce colonization of fungal trunk canker pathogens and Xylella fastidiosa
Source: Front Plant Sci. 2025 Sep 9;16:1609693. doi: 10.3389/fpls.2025.1609693 (PMC12454315; doi:10.3389/fpls.2025.1609693)
Supplement: Supplementary Data Sheet 3 — Representative photographs of culture of each Trichoderma strain grown on potato dextrose agar (PDA) (left) or Spezieller Nahrstoffarmer agar (SNA) (right) after 1 week at 24 °C in darkness. [file DataSheet2.fasta]

>KC2-2                                                                                                                             
------GTG---GCCA-ACTTTCGT-----CGAGCGGAT---------ATTGG--TTTC-AACAAGG----CTTTT----
--CCCA--------CAACCCCGCT----TTCTCTCCCTACC--CCTCCTG---AGCGACGCA-----A----A---AAAT
TTTTTGC--TGTTAT----CAG-------------------------------TTTTA--------GTGGGG--TTGCAG
T--TCG----------AGCAA--CCCCGCT-ACTGCCGCCTGGCCGCCCTCTGTTCTCTTCCCG----------------
-TGTCCCGCCCGCAATCTCTGGACTCGTTCC-----------------GCGTC---TTCCAATGCTC-CAGCGTTTCCTT
C-----------AGTAATGCTAATCAT-TCTCCCCTCAACAGGAAGCCGCCGAACTC
>DL1-3                                                                                                                             
------GTG---TCCG-ACAATTCT-----GCAGAGAAT---------TTTCG--TGTC-AACAA------TGTTT----
----CA---T----CACC-CCGCT----TTGCAT---TACC--CCTCCTTTGGAGCGACGCA-----A----A----ATT
TTTTTGC--TGTCGT--T-TGG-------------------------------TTTTA--------GTGGGG--TTT---
T--TTG----------TGCA---CCCCACT-AGCCTCGTTT---------------------------------------
-TTTCTGCTTCGC---------TCTCACTTCCCAG-------------CCATC---ATTCAACGTGCTCTGTGTCATCAC
TTTC--------AGCGATGCTAACCAC-TTTTCCATCAATAGGAAGCCGCCGAACTC
>KC1-1                                                                                                                             
------GTG---CCCG-ATAATTCT-----GCAGAGAAT---------TTTCG--TGTC-GACAA------TTTTT----
----CA---T----CACC-CCGAT----TTGCAT---TACC--CCTCCTTTGCAGCGACGCA-----A----A----TTT
TTTTGGC--TGTCGT--T-TGG-------------------------------TTTTA--------GTGGGG--TTTC--
---TCG----------TGCA---CCCCACT----AGGTCACTGCTTTT--------------------------------
-TTTCTGCTTCGC---------TCTTACTGCCCAG-------------CCATC---ATTCAACGTGCTCTGCGTCTCATC
ACTTTC------AGCGATGCTAACCAC-TTTTCCATCAATAGGAAGCCGCCGAACTC
>PAR3                                                                                                                              
------GTG---CCCG-ATAATTCT-----GCAGAGAAT---------TTTCG--TGTC-GACAA------TTTTT----
----CA---T----CACC-CCGAT----TTGCAT---TACC--CCTCCTTTGCAGCGACGCA-----A----A----TTT
TTTTGGC--TGTCGT--T-TGG-------------------------------TTTTA--------GTGGGG--TTTC--
---TCG----------TGCA---CCCCACT----AGGTCACTGCTTTT--------------------------------
-TTTCTGCTTCGC---------TCTTACTGCCCAG-------------CCATC---ATTCAACGTGCTCTGCGTCTCATC
ACTTTC------AGCGATGCTAACCAC-TTTTCCATCAATAGGAAGCCGCCGAACTC
>PAR10                                                                                                                             
------GTG---CCCG-ACAATTCA--------GAGAAT---------TTTCG--TGTC-GACAA------TTTTC----
--------AT----CACC-CCACT----TTCCAT---TACC--CCTCCTTTGCAGCGACGCA-----A----A----TTT
CTTTTGC--TGCCGT--T-TGA------------------------------TTTTTA--------GTGGGG--TTCT--
---CTG----------TGCAA--CCCCACT----AGCTCACTGCTTTT--------------------------------
-TTTGTGCTTCAC---------ACTCACTTCCAAG-------------TCATC---ATTCAACGTGCTCTGTGTCTTTGG
TCATTC------AACGATGCTAACCAC-TTTTCCATCAATAGGAAGCCGCCGAACTC
>SLO1-1                                                                                                                            
------GTG---GCCA-ACTTTCGT-----CGAGCGGAT---------ATTGG--TTTC-AACAAGG----CTTTT----
--CCCA--------CAACCCCGCT----TTCTCTCCCTACC--CCTCCTG---AGCGACGCA-----A----A---AAAT
TTTTTGC--TGTTAT----CAG-------------------------------TTTTA--------GTGGGG--TTGCAG
T--TCG----------AGCAA--CCCCGCT-ACTGCCGCCTGGCCGCCCTCTGTTCTCTTCCCG----------------
-TGTCCCGCCCGCAATCTCTGGACTCGTTCC-----------------GCGTC---TTCCAATGCTC-CAGCGTTTCCTT
C-----------AGTAATGCTAATCAT-TCTCCCCTCAACAGGAAGCCGCCGAACTC
>RSI                                                                                                                               
------GTG---CCCA-ACATTCGT-----CGACCGGAC---------TTCCG--TGTC-GACAGAGACGGACTTT----
--TCCATCAT----TGCC-CCGCT----TTCTCT-CCTACC--CCTCCTTTG-AGCGACGCA-----A----A----TTT
TTCTTGC--CGCCTT--T-CGG-------------------------------TTTAA--------GTGGGG--TGC-AA
C--TCG----------GGCAA--CCCCACC-ACTACCTTCGGCTGCTCTCAGTTT--TCTCTCTCCCGGTGTCCAAGACG
ATCTCTTCCTGGC---------CCTCAGTC------------------ACGTC---AT-CAATTCTC-AAGCGTTCTGTT
C-----------AGCGATGCTAACCAT-GTTCCCCTCAACAGGAAGCCGCCGAACTC
>TLI                                                                                                                               
------ATG---CCCG-ACAATTCT-----------GCT---------CTCAG--TTTT------------TGTCTTTTT
TTTCCAGCGT----CACC-CCGCTTTGCCAGTCTACCTACC--CCTCCTTTGGCACAGCAAA-----A---------ATT
TTCTGGC--TGCCTTGTT-TGG------------------------------CTTTTA--------GTGGGG--TGTCAA
A--TTT----TTTGGCAGCAA--CCCCGCT-ATCGCCACTGCACCTCTTCC-----------------------------
-ATCACCCACCACATGCTATTTGCTCAATC------------------GCGTC-----------------GTCTTTTTTT
GTT---------CATTATGCTGATCAT-GCTTCAATCAATAGGAAGCCGCCGAACTC
>MT010993.1FusariumglobosumstrainCBS:428.97translationelongationfactor1alpha(tef1a)gene_completecds                                
------GTA----TCG-ACA--------------------AGCGAACCATCGAGAAGTTCGAGAAGGTTAGTCACT-TGC
CCTTCG---------ATC-GCGCG----TCCTCTGCCCACCGATTTCCCT---TACGATTCG-----A----A----ACG
TGCCTGC--TACCCCGCT-CGAGACCAAAAATTTTGCGATGTGACCGTAATTTTTTTG--------GTGGGG------CA
T--TTA-----------------CCCCGCC-ACTCGAGCGATGG------------------------------------
-GCGCGTTTTTGC---------CCTTTCCTGTCC--------------ACAAC---CT-CAATGAGCGCATTGTCACGTG
TCAAGCAGCC--------ACTAACCAT-----TCGACAATAGGAAGCCGCTGAGCTC
>OR046019.1TrichodermasemiorbisisolateHZA10translationelongationfactor1-alphagene_partialcds                                       
------GTG---CCCG-ACAATTCT-----TCAGAGAAT---------TTTCG--TGTC-GACAG------TTTTT----
----CA---T----CACC-CCGCT----TTCCAT---TACC--CCTCCTTTGCAGCGACGCA-----A----A----TTT
TTTTTGC--TGCCGT--T-TGA------------------------------TTTTTA--------GTGGGG--TTCT--
---CTG----------TGCAA--CCCCACT----AGCTCACTGCTTCTT-------------------------------
-TTTGTGCTTCAC-----------TCACTTCCCAG-------------TCATC---ATTCAACGTGCTCTGTGTCTTTGG
TCATAC------AACGATGCTAACCAC-TTTTCCATCAATAGGAAGCCGCCGAACTC
>OP799506.1Trichodermaasperelloidesisolatez4-1translationelongationfactor1-alpha(tef1-alpha)gene_partialcds                        
------ATG---CCCG-ACAATTCT-----------GTT---------CTCAG--TTTT------------GTCTTTCTT
TTTTCAGCAT----CACC-CCGCTTTGCCAGCCTACCTACC--CCTCCTTTGGCACAGCAAA-----A----A----ATT
TTCTCGC--TGCCTTGTT-TGA------------------------------CTTTTA--------GTGGGG--TGTCAA
T--TTT---GTTTGACGGCAA--CCCCACT-ATCGCCACTGTACCTCTTTCC----------------------------
-ATCATCCACCAC-----ATGCTTTTGTTCAATC--------------GCATC---GT-CTATTTTCAATATCTCTTGTT
------------CATTATGCTGATCAT-GCTTCAATCAATAGGAAGCCGCCGAACTC
>KU523895.1TrichodermagamsiistrainTW20050translationelongationfactor1-alpha(tef1)gene_partialcds                                   
------GTG---TCCG-ACAATCCT-----------GTT---------CTCAG--TCTT-GTCAA------TTTTT--CT
CTCGCATCGT--CACACC-CCGCTCTACCTGTCT--CTACC--CCTCCTTTGGCACAGCAAA-----A----A-----TT
TTCTGGC--TGCCTT----TGG------------------------------TTTTTA--------GTGGGG--TGCCAG
C--TTT---TTTTTCTGGCAA--CCCCGCTAATCGCCTCTGTCCCTCATC------------------------------
-CATCGTCTTAACAATTTGTTCACTCAATC------------------GCATC------TCATTTTCTCTGTGGTT----
------------CAATGTGCTGATCAT-GATTCAATCAATAGGAAGCCGCCGAACTC
>OQ858797.1TrichodermahamatumisolateIV72-S2-1translationelongationfactor1-alpha(tef1)gene_partialcds                               
-------TG---CCAG-ACAATTCT-----------GTT---------CTCAG--TCTT-GTCACC-----ATTTTTGCC
CACCAAGCAT--CGCACC-CCGCT----TTGTCTACCTACC--CCTCCTTTGGCACAGCAAA-----A---------TTT
TTCTGGC--TGCCTGGGT-TGG------------------------------TTTTTA--------GTGGGG--TGCCAA
A--TTT-----TTGGCAGTGA--CCCCGCC-ATCGCCACTGTTCCTCA--------------------------------
----------------------TCTCAT--------------------GCATT---ACCCAACATAATCTTCAGTCAATT
GCTTGGTT----CATTGTGCTAATCAT-ACTTTAATCAATAGGAAGCCGCCGAACTC
>KU529131.1Trichodermasubviridestrain8658translationelongationfactor1-alpha(tef1)gene_partialcds                                   
------GTG---CCCG-ACAATTCT--------GCT------------CCCAG--TCTT-GTCA-------TTTTTGTCT
CCCGCAGCATCACACACC-CCGCTTTGCCTGTCT--CTACC--CCTCCTTTGGCACAGCAAA-----A----A-----TT
TTCAGGC--TGCCTTGCT-TGG------------------------------CTTTTA--------GTGGGG--TGCCAA
C--TTTTTTTTTTGGCTGCAA--CCCCGCT-ATCGCCACTGTGCCTC---------------------------------
-CATCGTCCCAAC--AGATTGTACTCGCTCAATC--------------GCATCGTCTTTTGCTTCAATCCCTGTGTGGTT
------------CACTGTGCTAATCAT-CTTTCAATCAATAGGAAGCCGCCGAACTC
>PP860724.1TrichodermavelutinumisolateTrVe29translationelongationfactor1-alpha(tef1)gene_partialcds                                
------GTG---CCCG-ACAATTCT-----GAAAAGAAC---------TTTCG--TGTC-AACAA------TTTTT----
----CG---T----CACC-CCGCT----TTCCAT---TACC--CCTCCTTTGCAGCGACGCA-----A----A-----TT
TTTTTGC--TGTCTT--TTTGG-------------------------------TTTTA--------GTGGGG--TTC---
C--CTG----------CGCA---CCCCACTAGCTA-------ACTGCTTT------------------------------
-TCTGCGCTTCAC---------TCTCACTGCCCAG-------------CCAAC---ATTCAACGTGCTCTGTATCTCGTT
ACTTTT------AACGATGCTAACCAT-TTTCTCATCAATAGGAAGCCGCTGAACTC
>MK435374.1Trichodermakonilangbratranslationelongationfactor1-alpha(TEF1)gene_partialcds                                           
------GTG---CCCA-ACGGTGGT-----CGACCAGAT---------TTCTG--TGTC-GGCAGGAT---TTTTT----
----CA---T----CACC-CCGCT----TTCTCT---TACC--CCTCCTTTG---AGACGCA-----A----A-----TT
TTTTTGC--TGCGTGGT--CGG-------------------------------TTTTA--------GTGGGG--GTGCAG
C--TTG----------AGCAA--CCCCACC-ACTACCGTCAACAG-----------------------------------
-CCTCACCTTTGC---------ACTCGTTGAAG---------------CCATCAGTATTCCAC-----CTGTTTCTTGAG
C-----------AGCAATGCTAACGAT-CCTCCCCTCAACAGGAAGCCGCCGAACTC
>KJ665630.1TrichodermapatellastrainG.J.S.91-141translationelongationfactor1-alpha(tef1)gene_partialcds                             
------GTGGTATCTC-GTACCATTGCGCCCGACCGCATT--------TTGCG--TGTC-GGCAGGGC---TTTTC----
----CATCAT----CACC-CCGCT----TTCTCTTCCTACC--CCTCCTTTG-AGCGACGCA-----A----A-TTTTTT
TTTTTGC--TGCCTTATC----------------------------------GCTTTA--------GTGGGG-GTGC-AC
C--CCA----------AGCAA--CCCCGCC-ATTGGCTCAGGGTGCTCACAGGCTC------------------------
-TCTCACATGTCCAAACAGCAACCTC----------------------CCCTTTGCCTTCCCCACTCGCTTTATCACTGC
TTCAGCGTTCTCCACCATGCTAATCAT-TTTTCTCTCAACAGGAAGCCGCTGAGCTC
>KJ713188.1Trichodermanovae-zelandiaecultureDAOM:207300translationelongationfactor1-alphagene_partialcds                           
------CTG---CCCA-ACATTCGT-----CGACCGGAC---------TTCCG--TGTC-GACAGACGGGCTTTTC----
----CATCAT----CGCC-CCGCT----TTCTCTTCCTACC--CCTCCTTTG-AGCGACGCA-----A----A----ATT
TTCTTGC--TGCCTT--T-CGG-------------------------------TTTAA--------GTGGGG--TGC-AA
C--TCG----------GGCAA--CCCCACC-ACTGCCTTCAGCTGCTCTCAGTCTTCTCTTTCCCCGTGTCTCAAGACGA
-TCTCTTCCTGGC---------CCTCAGTC------------------GCATC---AT-CAATTCTC-GAGCGTTCTGTT
C-----------AGCGATGCTAACCAT-GTTCCCCTCAACAGGAAGCCGCCGAACTC
>KJ713205.1TrichodermaandinensecultureDAOM:220821translationelongationfactor1-alphagene_partialcds                                 
------GTG---CCCA-ACGTTCGT-----CGACCGAAC---------TTGGG--TATC-GGTAGGG----CGTTTTTCC
TTTCCT---T----CACC-CCGCT----TTCCCTTGCTACC--CCTCCTTTG-GGCGACGCA-----A----A----TTT
TTTTTGC--TGCCTT-GT-CGG-------------------------------TATTA--------GTGGGG-GTGC-CG
C--TCG----------AGCAA--CCCCACC-ACTGCCATCATGCCGCTC-------------------------------
-AAGTCCCTTCGC---------CCTCGTCC------------------GCATC---AT-CAATGCTG-CAGCGTTCGTTC
------------AGCGATGCTAACCAT-GTTCCCCTCAACAGGAAGCCGCCGAACTC
>KJ665492.1TrichodermaeuskadiensecultureCBS:130013strainS377voucherWU:33367translationelongationfactor1-alpha(tef1)gene_partialcds 
------GTG---CCAG-ACGTTCGT-----CGACCGAAC---------ATTGG--GTACCGGCATGG----TTTTT----
----CCCCAT----CACC-CCGCT----TTCTCTTCCTACC--CCTCCTTTG-AGCGACGCA-----A----A----TTT
TTTTTGC--TGCCTGGT--TGG-------------------------------CTTTA--------GTGGGG--TCGC--
---TCG------CCGAAGCAA--CCCCACC-ACTGCCATCATGCCGCTC-------------------------------
-AAGTCCCTTTGC---------ACTCGTTC------------------GCGTC-------AATACTG-CTGCGTTCTTTC
------------AGCGATGCTAACCAT-GATTCCCTCAACAGGAAGCCGCCGAACTC
>AY937419.1TrichodermaeffusumstrainDAOM230007translationelongationfactor1alpha(tef1)gene_partialcds                                
------CTG---CGAG-ACATTTGT-----CGACCGAAT---------TTTTGCCTGTC-GGCGGTGC---TCTCT----
--TGCCAGGT----CACC-CCGCT----TTCTCTTCCTACC--CCTCCTTCG-AGCGACGCA-----A----A-----TT
TTTTTGC--TGCCTTGTC----------------------------------GTTTTA--------GTGGGG--ATGCGG
C--TCG----------GGTGA--CCCCACT----GCCCTACGACCGCTCACTGCTGTCTTCCCG----------------
-TTTCCAAACTAC---------ACCTGTCTCAGC--------------TCGTC---AT-CAATACTTCATGCCTAATTTC
------------AATGATGCTAACCAT-CTTGCCCTCAACAGGAAGCCGCCGAACTC
>PQ287386.1TrichodermasaturnisporumvoucherCHE-CNRCB1141translationelongationfactor(TEF1)gene_partialcds                            
------GTGCCCCCCA-GCATTGGT-----CGACCGGAT---------TTCTG--TCTCGGGCAGGA----TTTTT----
---------TTCGTCACC-CCGCT----TTCACT---TACC--CCTCCTTTG-AGCGACGCA-----A----A--TTTTT
TTTTTGC--TGCGTTGT--CGG-------------------------------TTTTA--------GTGGGG--GTGCAG
C--TCG----------AGCAA--CCCCACT-ACTGCCGTCAACGG-----------------------------------
-TCTCGCCTTTGC---------GCTCGTTC------------------TCGCC----GTCGATACTTCCAGCGCTTC---
------------AGCGATGCTAACCAT-CCTCCCCTCAACAGGAAGCCGCCGAACTC
>KU738447.1TrichodermaghanenseisolateER068translationelongationfactor1-alpha(tef1)gene_partialcds                                  
------GTG---CCCA-ACATTTGT-----CGACCGAAT---------TTCGC--CGTC-GACGGGA----TTTTT----
----CCCATT----CACC-CCGCT----TTCTTC---TACC--CCTCATTTG-AGCGACGCA-----AAAAAA-----AA
TTTTTGCTACGCGGT----TGG-------------------------------TTTTA--------GCGGGG-GTGC-AT
C--TCG----------AGCAA--CCCCACC-ATTACTCTCTGGCCGCTCTC-----------------------------
-TGGTCCTCCAGACAACAGTCAACGCACCC------------------GCATC-----GTCATTCCTCCAGCAGTTTCTC
------------CAGGATGCTAATCAA-ATTCCACTCAACAGGAAGCCGCCGAACTC
>FJ763184.1TrichodermaflagellatumstrainPPRC-ET58translationelongationfactor1alpha(tef1)gene_partialcds                             
------GTG---CCCA-AGATCTGT-----CGACATGG----------ATTCG--TGTC-GATAGGC----CTCTT----
---GCA---T----CACC-CCGCT----TTCTCTTCCTACC--CCTCCTTTG-AGCGACGCA-----A----A----TTT
TTCTTGC--TGCCTC-GT-CGG-------------------------------TTTTA--------GTGGGGAGTGC-AC
A--TCG----------AGCAA--CCCCACT-ACTGCCCTCTGCCCTC---------------------------------
-TGGCCGCTCAGC---------CCTCTTCCC-----------------GTGTC--CAGACGACATCGCCTCTGTCTTCGT
TCCGTAAAC---AGCGATGCTAATCAG-ATTCCCTTCAACAGGAAGCCGCCGAACTC
>MK850831.1TrichodermacitrinovirideisolateHZA9translationelongationfactor1-alpha(tef1)gene_partialcds                              
------GTG---CCCA-ATATCTGT--CGTCGAACGGAT---------GCCCG--TTTC-GACAGGG----ACTTG----
--CCCA---T----CACC-CCGCT----TTCCCT---TACC--CCTCCTTTG-AGCGACGCA-----A----A----TTT
TTTTTGC--TGCTTC-AT-CAA-------------------------------TTTTA--------GTGGGG-GTGC-AT
C--TCG----------AGCAA--CCCCGCT-ACTGCCTTCAGACCACTATTT----------------------------
-TCTTGCTGTGTCCTACAACAGTCTCACTGCACTCGTCC---------GCGTC--------ATCATCACTGCAGCTGTAT
TT----------CGCGATGCTAACCAT-CTTCCCCTTAACAGGAAGCCGCCGAACTC
>OR102870.1TrichodermacapillareisolateOGRDT3translationelongationfactor1-alpha(tef1)gene_partialcds                                
------GTG---GCCA-ACTTTCGT-----CGAGCGGAT---------ATTGG--TTTC-AACAAGG----CTTTT----
--CCCA--------CAACCCCGCT----TTCTCTCCCTACC--CCTCCTG---AGCGACGCA-----A----A----ATT
TTTTTGC--TGTTAT----CAG-------------------------------TTTTA--------GTGGGG--TTGCAG
T--TCG----------AGCAA--CCCCGCT-ACTGCCGCCTGGCCGCCCTCTGTTCTCTTCCCG----------------
-TGTCCCGCCCGCAATCTCTGGACTCGTTCC-----------------GCGTC---TTCCAATGCTC-CAGCGTTTCCTT
C-----------AGCAATGCTAATCAT-TCTCCCCTCAACAGGAAGCCGCCGAACTC
>JN175598.1TrichodermagracilestrainGJS10-263translationelongationfactor1-alphagene_partialcds                                      
------CTG---CCCA-ACATTTGT-----CGGTCAGAT---------GTTGA---GTC-GGCAGGA----TTTTT----
TTCCCA---T----CACC-CCGCT----TTCTCC---TACC--CCTCCTTTG-AGCGACGCA-----A----A------T
TTTTTTC--TGCTGCGTTATGG------------------------------GTTTTA--------GTGGGG--TTGCA-
---TCG----------AGCAA--CCCCACC-ACTACCTTTTGGCCGCTCTCTGTCTCGAACAAC----------------
-ATTCCCCTCTGC---------ACGC----------------------GCGTC---ATCAATTCGCAGCAGTGTGTTC--
------------AGCGATGCTAATCAT-GTTCCCTTCAACAGGAAGCCGCCGAACTC
>JN175597.1TrichodermasolanistrainGJS08-81translationelongationfactor1-alphagene_partialcds                                        
------ATG---CCCA-ACATTTGT-----CGAGCGGAT---------GTCCG--AGTC-GACAGTG----CTTTT----
--CCCA---T----CACC-CCGCT----TTCTCTTCCTACC--CCTCCTTTG-AGAGGCAAA-----A---------TTT
TTTTTGC--TGCGTTAT--CGG-------------------------------TTTTA--------GTGGGG--GTGCAT
C--TCG----------AGCAG--CCCCACC-GTTGCCTTCCGGCCGCTCTCTGTTCTCCAGGGTCCAGACAAC-------
-AGTCACCTTTGC---------ACTCGTCC------------------GCGTC---AT-CAATACTT-CTGCGTTTCCTT
G-----------TGCGATGCTAATCAT-ATTCCCCAACACAGGAAGCCGCCGAACTC
>EU401616.1TrichodermaaethiopicumstrainPPRCH5translationelongationfactor1alpha(tef1alpha)gene_partialcds                           
GACCAGATG---------------------------------------GTCTG--CGTC-GATGGATTTTTTTTTT----
----CA---T----CACC-CCGCT----TTCTCC---TACC--CCTCCTTTG-GGCGACGCA-----A----A-----TT
TTTTTGT--TGCGTT--T-CGG------------------------------GTTTTA--------GTGGGG--ATGCAC
C--TCC----------AGCAAACCACTACCCTCTGCCGC-----------------------------------------
------CCTCTGC---------TCTCGTCTCCAACACCTTTGGCGCTTGCGTC---AT-CAACCTTCCAACAGTCTGCGC
------------AGCAATGCTAATCAT-CTTCCCCTCAACAGGAAGCCGCCGAACTC
>ON934364.1TrichodermaorientaleisolateE589translationelongationfactor1-alpha(TEF1)gene_partialcds                                  
------CTG---CCCA-TAATCTGT-----CGACCAAATG--------GTCAG--CGTC-GACAGA-----TTTTTTTCC
TTCCCA---T----CACC-CCGCT----TTCTCC---TACC--CCTCCTTTG-GGCGACGCA-----A----A---ATTT
TTTTGGT--TGCGTT--T-CGG------------------------------GTTTTA--------GTGGGG--TGCGCA
C--CTG---------CAGCAA---CCCACTACCTGCTGGCCGACCTCTGTTCTG--------------------------
-GTCTCCCATCAC---------ATTTGCACAC----------------GCGTCATCACTCAGCAATCTGTGC--------
------------AGCAATGCTAATCCT-TTTCCCCTCAACAGGAAGCCGCCGAACTC
>OR687154.1TrichodermaparareeseistrainN4-3translationelongationfactor1-alpha(tef1)gene_partialcds                                  
------CTG---CCCA-ACATTTGT-----CGACCAAAT---------GTTG---TGTC-AGCAG------TTTTT----
TTTTCA---T----CACC-CCGCT----TTCTTC---TACC--CCTCCTTCG-AGCGACGCA----------AAAAAAAT
TTTTTGC--TGCCTTACGATGG------------------------------GTTTTA--------GTGGGG--TTGCA-
---TCG----------AGCAA--CCCCTCCAATTACTCTGGCCGCTCTGTCGG---------------------------
-ATCCTTTGACAAGAACAGTCACCTCAGCACAC---------------GCGTC-------ACCAACAGCAGTTTTTGATC
------------CGCGATGCTAACCAT-GTTCCCCTCAATAGGAAGCCGCCGAACTC
>FJ860714.1TrichodermatremelloidesstrainCBS121140translationelongationfactor1alpha(tef1)gene_partialsequence                       
------GTA---CCCGAAAAATTCT-----TGCACCAAT---------TTTCG--AGTT--GCAATTTTCTCTCTT----
--------------CACC-CCGCT----TTCACTGCCTACC--CCTCCTTTGCCACGCCAGA-----A----A-------
TTTTTGC--TCAAGTATC----------------------------------TCTTTGCCTGAAGCGTGTGGGCTGT-AC
T--TTG----------AACAAC-CTCCACT-GCTGCCTTTTGGCTGCCT-------------------------------
-TCTCTCATTCCCCATCAAGTCCCTATGTC------------------GCATC---ATCCAG------CTGCATCTTTTG
TGCTGAAAACCGGGCGATGCTAATAAT---TTTTCTCAACAGGAAGCCGCTGAACTC
>FJ860705.1TrichodermasubalpinumstrainCBS119128translationelongationfactor1alpha(tef1)gene_partialsequence                         
------GTG---CTCT-----TTTT------------------------------TTTCCATCCAGAT---TATTTCCCC
TTGCCA--------CGCCATTGTTTGCACTGTCTGCCTACC--CCTCCTTTG-GGCGACGCAGCAGGAAAGGAAAAATTT
TCTGGAC--TGTCTTGTT-TGG-------------------------------TTCTA--------GTGGGGCACAC---
---TTG---------TGGCCA--CCCCTCCTCCCATTTATTGATCCCTTATCTTGCCGCCCTTGAA--------------
-ATCACGTTTGCCCAAAACCCAATTCATCCTATCA-------------CCATCAGGACACGTTGC-CGCCATGTTTTTGT
TGT---------CTCAATGCTGACCGAGTCTGTCTCATACAGGAAGCCGCCGAACTC
>KX066253.1TrichodermasinensestrainHMAS252891translationelongationfactor1-alpha(tef1)gene_partialcds                               
------GTG---CCCA-AGATCTGC-----CGACATGG----------ATTCG--TGTC-GACAG------TTTTG----
----CA---T----CACC-CCGCT----TTCCTTTCTTACC--CCTCCTTTG-AGCGACGCA-----A----A----TTT
TTTTTGC--TGCCTTGT--CGG-------------------------------TTTTA--------GTGGGG--GTGCAC
A--TCG----------AGCAA--CCCCACC-ACTACGCTCTGGCCGC---------------------------------
-TCTGCCCTCTCC---------CCTTGTCCAGACG-------------ACATC---ACTCCCGGTTTCGCAAATC-----
------------AGCGATGCTAATCAT-ATTCCCGTCAACAGGAAGCCGCCGAACTC
>KF729992.1Trichodermarufobrunneumisolate8155translationelongationfactor1-alpha(tef1)gene_partialcds                               
------GTG---CTCG-ATCATTCT-----GAAGAGAAT---------TTTCG--TGTC-AACAA------TGTTT----
----CA---T----CACC-CCGCT----TTCCGT---TACC--CCTCCTTTGCAGCGACGCA-----A----A---TTTT
TTTTTGC--TGTCGT--T-TGG-------------------------------TTTTT--------GTGGGG--TTC---
C--CTG----------TGCA---CCCCACT----AGCTCACAGCTTTTTTT-----------------------------
-TTTGTGCTTCAC---------TCTCACTGCCCAG-------------CCGTC---GTTCAACGTGCTCTGTCTCTTCGT
CATTC-------AGCGATGCTAACCAATTTTTCCATCAATAGGAAGCCGCCGAACTC
>OP970249.1Trichodermaharzianumstrain10T3translationelongationfactor1-alpha(tef)gene_partialcds                                    
------GTG---CCCG-ATAATTCT-----GCAGAGAAT---------TTTCG--TGTC-GACAA------TTTTT----
----CA---T----CACC-CCGAT----TTGCAT---TACC--CCTCCTTTGCAGCGACGCA-----A----A----TTT
TTTTGGC--TGTCGT--T-TGG-------------------------------TTTTA--------GTGGGG--TTTC--
---TCG----------TGCA---CCCCACT----AGGTCACTGCTTTT--------------------------------
-TTTCTGCTTCGC---------TCTTACTGCCCAG-------------CCATC---ATTCAACGTGCTCTGCGTCTCATC
ACTTTC------AGCGATGCTAACCAC-TTTTCCATCAATAGGAAGCCGCCGAACTC
>OQ509672.1TrichodermaafroharzianumstrainLMNS-M9translationelongationfactor1-alpha(tef1)gene_partialcds                            
------GTG---CCCG-ACAATTCT-----GCAGAGAAT---------TTTCG--TGTC-GACAA------TTTTT----
----CA---T----CACC-CCGCT----TTCCAT---TACC--CCTCCTTTGCAGCGACGCA-----A----A----TTT
TTTTTGC--TGTCGT--T-TGG------------------------------TTTTTA--------GTGGGG--TTC---
T--CTG----------TGCAA--CCCCACT----AGCTCCCTGCTTT---------------------------------
-TTCCTGCTTCAC---------CTTCACTTCCTCG-------------TCATC---ATTCAACGTGCTCTGCGTCTTTGG
TCATTC------AGCGACGCTAACCAC-TTTTCCATCAATAGGAAGCCGCCGAACTC
>OQ116869.1TrichodermasimmonsiiisolateT57.0.1translationelongationfactor1-alpha(tef)gene_partialcds                                
------GTG---TCCG-ACAATTCT-----GCAGAGAAT---------TTTCG--TGTC-AACAA------TTTTT----
----CA---T----CACC-CCGCT----TTGCAT---TACC--CCTCCTTTGCAGCGACGCA-----A----A----AAT
TTTTTGC--TGTCGT--T-TGG------------------------------TTTTAA--------GTGGGG--TTTC--
---TTG----------TGCA---CCCCACTAGCTCGTTT-----------------------------------------
-TTTCTGCTTCGC---------TCTCACTTCCCAG-------------CCATC---ATTCAACGTATTCTGTGTCTCGTC
ACTTTC------AGCGATGCTAACCAC-TTTTCCATCAATAGGAAGCCGCCGAACTC
>OQ858742.1TrichodermaguizhouenseisolateVO78-S4-10translationelongationfactor1-alpha(tef1)gene_partialcds                          
------GTG---CCCG-ACAATTCT-------TCAGACT---------TTTTG--GGTC-GACAA------TTTTT----
-------CGT----CACC-CCGCT----TTCCAT---TACC--CCTCCTTTGCAGCGACGCA-----A----A----TTT
TTTTTGC--TGCCGT--T-TGA------------------------------TTTTTA--------GTGGGG--TTCT--
---CTG----------TGCAA--CCCCACT----AGCTCACTGCTTTT--------------------------------
-TTTGTGCTTCAT-----------TCACTTCCCAG-------------TCATC---ATTCAACGTGCTCTGTGTCTTTGG
TTATTC------AACGATGCTAACCAC-TTTTCCATCAATAGGAAGCCGCCGAACTC
>MT435114.1TrichodermalixiicultureMUT_ITA_:3171translationelongationfactor1a(EF-1-alpha)gene_partialcds                            
------GTG---CCCG-ACAATTCT-----GCAGAGAAT---------TTTCG--TGTC-GACAA------TTTTT----
----CA---T----CACC-CCGCT----TTCCAT---TACC--CCTCCTTTGCAGCGACGCA-----A----A---AAAT
TTTTTGC--TGTCGT--T-TGG------------------------------TTTTTA--------GTGGGG--TTCT--
---CTG----------TGCAA--CCCCACT----AGCTCACTGCTTT---------------------------------
-TTCCTGCTTCAC---------TCTCACTTCCTAG-------------TCATC---ATTCAACACGCTTTGTGGCTTTGG
TCATTC------AGCGATGCTAACCAC-TTTTCCATCAATAGGAAGCCGCCGAACTC
>MH183181.1TrichodermazeloharzianumstrainYMF1.00268translationelongationfactor1-alpha(tef1)gene_partialcds                         
------GTG---CCCG-ACA-TTCT-----GCAGAGAAT---------TTTCG--TGTC-GACAA------TTTTT----
----CA---T----CACC-CCGCT----TTCCAT---TACC--CCTCCTTTGCAGCGACGCA-----A----ATTTTTTT
TTTTTGC--TGTCGT--T-TGG-------------------------------TTTTA--------GGGGGG--TTT---
C--TTG-----------------CCCCCC--ACTAGCTCACTACTTTT--------------------------------
-TTTCTACTTCCC---------TCTCACTTCCCAG-------------CCATC---ATTCAACATGTTCTATGTCTCGTC
ACTTTC------AACGATGCTAACCACAATTTCCATCAATAGGAAGCCGCCGAACTC
>KJ665699.1TrichodermapyramidalecultureCBS:135574strainS73translationelongationfactor1-alpha(tef1)gene_partialcds                  
------GTG---CCCG-ACAATTCT-----GCAGAGAAT---------TTTCG--TGTC-GACAA------TTTTT----
----CA---T----CACC-CCGCT----TTCCAT---TACC--CCTCCTTTGCAGCGACGCA-----A----A----ATT
TTTTTGC--TGCCGT--T-TGA------------------------------TTTTTA--------GTGGGG--TTC---
T--TTG----------TGCAA--CCCCACT----AGCTCACTGCTTTTTTT-----------------------------
-TTGTGCTTCAAC---------TCTCACTTCCCAG-------------CCATC---ATTCAACGTGCTCTGTGTCTTTGG
TCATTC------AGCGATGCTAACCACTTTTTCCATCAATAGGAAGCCGCCGAACTC
>MZ927309.1TrichodermarifaiistrainNN37translationelongationfactor1-alpha(tef1)gene_partialcds                                      
------GTG---CCCG-ACAATTCT-----GCAGAGAAT---------TTTCG--CGTC-GACAA------TTTTT----
----CA---T----CACC-CCGCT----TTGCAT---TACC--CCTCCTTTGCAGCGACGCA-----A----A---ATTT
TTTTTGC--TGTCGT--T-TGG-------------------------------TTTTA--------GTGGGG--TTT---
C--TTG----------TGCA---CCCCACT----AGCTCACTACTTTT--------------------------------
-TTTCTGCTTCGC---------TCTCACTTCCCAG-------------CCATC---ATTCAACGTGCTCTGTGTCATCAC
TTTC--------AGCGATGCTGACCAC-TTTTCCATCAATAGGAAGCCGCCGAACTC
>AF348099.1TrichodermainhamatumisolateCBS273.78translationelongationfactor1a(tef1)gene_partialcds                                  
------GTG---TTCG-ACAA--------------------------------------------------TTTTT----
----CA---T----CACC-CCGCT----TTCCAT---TACC--CCTCCTTTGCAGCGACGCA-----A----A-----TT
TTTTTGC--TGTCTG--T-TGG-------------------------------TTTTA--------GTGGGG--TTT---
C--TTG----------TGCA---CCCCACT-AGCTCACCTGTATT-----------------------------------
-TTTCTGCTTCAC-----------TCACTTCCCAG-------------CCATC---ATTCAGCGTGTTCTGTGTCCTTGG
TCATTC------AGCGATGCTAACCAC-TTTTCCATCAATAGGAAGCCGCCGAACTC
>KF134798.1TrichodermacompactumstrainCBS121218translationelongationfactor1alpha(tef1)gene_partialcds                               
------GTG---CTCG-ATCATTCT-----GCAAAGAAT---------TTTCG--TGTC-GACAA------TTTTT----
----CA---T----CACC-CCGCT----TTCCGT---TACC--CCTCCTTTGCAGCGACGCA-----A-------TTTTT
TTTTTGC--TGTCGT--T-TGG-------------------------------GTTTA--------GTGGGG--TTC---
T--CTG----------TGCA---CCCCACT----AGCTCACTGCTTT---------------------------------
-TTGTGATTCAAC---------TCTCACTGCCCAC-------------CCGTC---ATTGAACGTGCCTTATCTCTGGTC
ATTC--------AGCGATGCTAACCACTTTTTCCATCAATAGGAAGCCGCCGAACTC
>OQ858777.1TrichodermavirensisolateVO78-S5-3translationelongationfactor1-alpha(tef1)gene_partialcds                                
------GTG---CTCG-ACAATTCT-----GTTCAGAAT---------CATCG--AGGC-AACAA------TTTTT----
------TCGT----CACC-CCGCTTTCGTTCCAT---TACC--CCTCCTTTGCAGCGACGCA-----A----A-----AT
TTTTTGC--TGCCTC----TGG------------------------------TTTTTA--------GTGGGG--GTGCAC
C---------------AGCAA--CCCCACC-ACTACCTCGCTGCTCTTT-------------------------------
-GCCATCGTCTAC------------CACTTCCCAG-------------TCCTC---ATTCAACGATC--TGTGTCTCGTT
ATTTGC------AGCGATGCTAACCAC-CGTTCCCTCAACAGGAAGCCGCCGAACTC
>EU401591.1TrichodermalongibrachiatumstrainCBS816.68translationelongationfactor1alpha-like(tef1alpha)gene_partialsequence          
GTGCCTCTG---CCCA-ACATCTTT----------------------------------------------TTTTT----
----CA---C----CACC-CCGCT----TTCTCC---TACC--CCTCCTTTG-GGCGACGCA-----A----A----TTT
TTTTTGT--TGCGTT--T-CGG------------------------------GTTTTA--------GTGGGG--ATGCAC
C--TCC----------AGCAA---ACCACT-ATCCTCT------------------------------------------
-GCCGCCCTCTGC---------TCTCGTCTCCAACACCTTTGGCGCTTGCGTC---AT-CAACCTTCCAACAGTCTGCGC
------------AGCAATGCTAATCAT-TTTCCCCTCAACAGGAAGCCGCCGAACTC
>ON695921.1TrichodermareeseiisolateTRPATH01translationelongationfactor1-alpha(tef1)gene_partialcds                                 
------GTG----CCG-ACA-------------------------------CGATTTTT------------TTTTT----
----CA---T----CACC-CCGCT----TTCTCC---TACC--CCTCCTTCG-AGCGACGCA-----A----A----TTT
TTTTTGC--TGCCTTA---CGA------------------------------GTTTTA--------GGGGGG--TCGCAC
C--TCA------------CAA--CCCCACT-ACTGCTCTCTGGCCGCT--------------------------------
----------------------CCCCAGTCACCCA-------------ACGTC---AT-CAACG----CAGCATTTTTCA
ATC---------AGCGATGCTAACCAT-ATTCCCTCGAACAGGAAGCCGCCGAACTC
>ON149861.1TrichodermaatroviridestrainT3translationelongationfactor1-alpha(tef1)gene_partialcds                                    
------GTG---TCCG-ACAATTCT-----------GTC---------CTCAG--TCTT-GTCAT------TTTTT--TC
CTCGCAGCAT--CACACC-CCGCT----TTACCTGTCTACC--CCTCCTTTGGCACAGCAAA-----A----------TT
TTCTGGC--TGCCTTGCT-TGG------------------------------CTTTTA--------GTGGGG--TGCCAA
CTTTTTTTTGTTTGGCTGCAA--CCCCGCT-ATCGCCACTG---------------------------------------
-TCCCGTCCCAACGAATTGT--ACTCAATT------------------GCATCGTCGTCTCCATCTCTGTGTGGTT----
------------CATTGTGCTAATCAT-GCTTCAATCAATAGGAAGCCGCCGAGCTC
>OQ968332.1TrichodermakoningiopsisisolateTkjk2translationelongationfactor1-alphagene_partialcds                                    
------GTG---TCCG-ACAATTCT-----------GTT---------CTCAG--TCTT-GTCTG------TTTTC----
CTCGCAGCGT--CACACC-CCGCT----TGGCCTGTCTACC--CCTCCTTTG--GCAGCAAA----------------TT
TTTCTGC--TGCCTCGTT-TGA-------------------------------CTTTA--------GTGGGG--TGTCAA
TATTTT--------TTGGCAA--CCCCGCT-ATCGCCACTGTCCCTCA--------------------------------
-TCCATCGTCCCAACAAAATGCACTCATTCAATC--------------GCATCGTCTTTTGACTCGACTTCTCTCTGATT
------------CGTTGTGCTAATCAT-GCTTCAATCAATAGGAAGCCGCCGAACTC
>OR548083.1Trichodermabrevicompactumisolate592translationelongationfactor1-alphagene_partialcds                                    
------GTG---CCCG-ACAATTCT-----------CAT---------CTGAGGATATCGTGTCAATTTTTTTTTT----
----CATGGT----CACC-CCGCT----TTCACTGCCTACC--CCTCCTTT----TGGTACA-----GACCTGCAAATTT
TTTTTGC--TGCCTTACT-AGG-------------------------------TTTTA--------GTGGGG--TTGCTT
C--TTG---------GAGCAGACCCCCACT-ACTATCTGTGA--------------------------------------
-CGTCCTGTTACCGGTTCGCACTCTTGATTGCTCAAGCCCAATGCACCTCATC-AAATCCCAATCGCCTTTTACTTTCCC
TCATCTACTC--AGTTGTACTGACCAT-TTTCCCTTCAACAGGAAGCCGCCGAACTC
>JQ685869.1TrichodermasaturnisporopsisstrainS19translationelongationfactor1alpha(tef1)gene_partialcds                              
------GTG---CCCA-ACATTCGT-----CGACCGGAC---------TTCCG--CGTC-GACAGAGACGGGCTTT----
--TCCATCAT----TGCC-CCGCT----TTCTCT-CCTACC--CCTCCTTTG-AGCGACGCA-----A----A----TTT
TTCTTGC--CGCCTT--T-CGG-------------------------------TTTAA--------GTGGGG--TGC-AA
C--TCG----------GGCGA--CCCCACC-ACTACCTTCGGCTGCTCTCAGTTTTCTCTCTCTCCCGGTGTCCAAGACG
ATCTCTTCCTGGC---------CCTCAGTC------------------ACGTC---AT-CAATTCTC-AAGCGTTCTGTT
C-----------AGCGATGCTAACCAT-GTTCCCCTCAACAGGAAGCCGCTGAACTC
>MT681982.1TrichodermaasperellumisolateT140translationelongationfactor(TEF1)gene_partialcds                                        
------ATG---CCCG-ACAATTCT-----------GCT---------CTCAG--TTTT------------TGTCTTTTT
TTTCCAGCGT----CACC-CCGCTTTGCCAGTCTACCTACC--CCTCCTTTGGCACAGCAAA-----A----A-----TT
TTCTGGC--TGCCTTGTT-TGG------------------------------CTTTTA--------GTGGGG--TGTCAA
A--TTT----TTTGGCAGCAA--CCCCGCT-ATCGCCACTGCACCTCTTCC-----------------------------
-ATCACCCACCACATGCTATTTGCTCAATC------------------GCGTC-----------------GTCTTTTTTT
GTT---------CATTATGCTGATCAT-GCTTCAATCAATAGGAAGCCGCCGAACTC
